# Supplementary material for: Bis{μ-5-(diethyl­amino)-2-[(2-oxidoeth­oxy)imino­meth­yl]phenolato}dicopper(II) acetone solvate
Source: Acta Crystallogr Sect E Struct Rep Online. 2008 Aug 6;64(Pt 9):m1133. doi: 10.1107/S1600536808024707 (PMC2960577; doi:10.1107/S1600536808024707)
Supplement: Supplementary file 2 [file e-64-m1133-Isup2.hkl]

# 
# h,k,l, Fc-squared, Fo-squared, sigma(Fo-squared) and status flag 
# 
data_I
_shelx_title ' 070728b in P2(1)/c' 
_shelx_refln_list_code          4 
_shelx_F_calc_maximum      331.67 
_exptl_crystal_F_000      1432.00 
_reflns_d_resolution_high  0.8406 
 
loop_ 
 _symmetry_equiv_pos_as_xyz 
 'x, y, z' 
 '-x, y+1/2, -z+1/2' 
 '-x, -y, -z' 
 'x, -y-1/2, z-1/2' 
 
_cell_length_a    20.6332 
_cell_length_b    11.6045 
_cell_length_c    13.0738 
_cell_angle_alpha  90.000 
_cell_angle_beta  102.635 
_cell_angle_gamma  90.000 
 
_shelx_F_squared_multiplier     1.000 
 
loop_ 
 _refln_index_h 
 _refln_index_k 
 _refln_index_l 
 _refln_F_squared_calc 
 _refln_F_squared_meas 
 _refln_F_squared_sigma 
 _refln_observed_status 
   2   0   0    16607.21    16063.30    783.68 o 
   3   0   0    36876.75    28715.28   1345.16 o 
   4   0   0       22.37       27.11     19.34 o 
   5   0   0      856.43      504.29     48.04 o 
   6   0   0     3985.50     2902.97    155.80 o 
   7   0   0      424.77      666.22     63.09 o 
   8   0   0     7493.35     9054.47    445.87 o 
   9   0   0    55280.30    73606.78   3483.72 o 
  10   0   0    31165.28    41397.37   1978.84 o 
  11   0   0    18277.61    21330.95   1027.31 o 
  12   0   0    12781.44    17268.91    843.13 o 
  13   0   0     5934.55     7901.26    407.58 o 
  14   0   0     1675.79     1941.84    132.40 o 
  15   0   0       94.15       20.61     56.29 o 
  16   0   0      517.58      423.77     84.43 o 
  17   0   0       43.46        0.28     59.24 o 
  18   0   0       32.93        3.61     78.44 o 
  19   0   0      658.04      554.33    123.13 o 
  20   0   0     4348.18     5543.39    536.94 o 
  21   0   0     5240.87     6675.17    635.15 o 
  22   0   0     3440.95     4268.06    460.50 o 
  23   0   0     2151.72     2802.04    345.41 o 
   1   1   0       65.99        6.17      7.27 o 
   2   1   0      549.53      966.26     46.16 o 
   3   1   0     8053.12    10063.12    364.70 o 
   4   1   0       86.46       19.74     13.60 o 
   5   1   0     2405.60     3663.82    142.80 o 
   6   1   0     6804.23     7435.45    262.55 o 
   7   1   0      145.91      159.15     21.76 o 
   8   1   0      499.71      356.51     61.77 o 
   9   1   0     7782.01     7123.71    251.85 o 
  10   1   0     2401.59     2501.49    104.17 o 
  11   1   0      327.19      471.20     44.96 o 
  12   1   0      338.43      386.88     46.17 o 
  13   1   0      375.08      480.81     53.54 o 
  14   1   0      583.53      683.02     61.68 o 
  15   1   0      554.28      709.14     63.75 o 
  16   1   0        8.16        8.49     44.56 o 
  17   1   0       68.21       54.71     52.53 o 
  18   1   0      187.90      133.35     60.35 o 
  19   1   0       20.56        0.00     76.18 o 
  20   1   0       45.85      116.25     85.44 o 
  21   1   0       22.85       50.44    118.64 o 
  22   1   0       36.70       17.90    116.60 o 
  23   1   0      144.02      132.87    128.79 o 
   0   2   0    15078.33    14064.31    780.13 o 
   1   2   0     1859.61     1557.94     94.02 o 
   2   2   0      573.85      723.71     49.88 o 
   3   2   0     1300.15     1489.30     74.75 o 
   4   2   0     1205.18     1528.61     72.46 o 
   5   2   0     3812.84     4882.47    209.24 o 
   6   2   0       23.95       26.62     16.64 o 
   7   2   0     9189.87     9613.67    359.91 o 
   8   2   0      627.74      950.37     56.82 o 
   9   2   0     1972.66     2165.32     90.21 o 
  10   2   0      438.49      587.62     67.91 o 
  11   2   0      393.51      320.12     40.29 o 
  12   2   0      284.05      249.72     40.66 o 
  13   2   0      914.75      929.84     64.93 o 
  14   2   0     2205.64     2438.63    110.02 o 
  15   2   0      778.59     1110.30     79.37 o 
  16   2   0     3034.56     3118.84    149.04 o 
  17   2   0      274.63      391.30     66.79 o 
  18   2   0       31.14        9.47     61.84 o 
  19   2   0       12.86        0.00     70.65 o 
  20   2   0      238.85      334.20    104.17 o 
  21   2   0      167.72      268.99    104.56 o 
  22   2   0      131.03      195.56    129.73 o 
  23   2   0       16.29        0.00    185.40 o 
   1   3   0     2606.34     2091.90     97.29 o 
   2   3   0       29.67       26.62     24.50 o 
   3   3   0     2844.32     2480.42    130.42 o 
   4   3   0       39.52       57.03     24.72 o 
   5   3   0        8.63       49.05     23.77 o 
   6   3   0       84.40       37.38     21.78 o 
   7   3   0     5013.08     4658.51    207.25 o 
   8   3   0     2953.44     2675.41    128.42 o 
   9   3   0     2232.59     2721.50    118.96 o 
  10   3   0      618.64      598.04     62.19 o 
  11   3   0     2024.19     2014.45     90.10 o 
  12   3   0     2305.73     2281.33    195.53 o 
  13   3   0     2350.63     2080.91    173.03 o 
  14   3   0     1747.85     1604.10     87.12 o 
  15   3   0      390.35      206.02     81.78 o 
  16   3   0     1209.04     1382.96    205.82 o 
  17   3   0     2115.79     2151.72    142.77 o 
  18   3   0      548.26      671.59    120.64 o 
  19   3   0      387.86      404.44     94.81 o 
  20   3   0      232.20      157.63     90.74 o 
  21   3   0        1.76        0.00    117.50 o 
  22   3   0      315.36      181.91    142.73 o 
  23   3   0      405.57      407.76    201.02 o 
   0   4   0    22589.30    29874.13   1678.08 o 
   1   4   0    11324.19    11686.99    482.39 o 
   2   4   0       26.29       22.57     24.38 o 
   3   4   0     4034.66     4171.43    230.12 o 
   4   4   0     1580.12     1992.96    111.41 o 
   5   4   0      514.65      605.03     58.26 o 
   6   4   0     1572.50     1960.74    112.45 o 
   7   4   0     6374.57     6328.59    311.86 o 
   8   4   0     2784.80     3244.01    173.57 o 
   9   4   0     8408.20     9299.29    400.69 o 
  10   4   0    13708.77    14202.06    602.42 o 
  11   4   0     9305.05     9438.66    412.81 o 
  12   4   0     5236.01     4077.02    238.44 o 
  13   4   0      955.50     1050.41    194.15 o 
  14   4   0      489.77      322.79     75.57 o 
  15   4   0       85.88        0.00     65.86 o 
  16   4   0     1041.97     1205.64    141.75 o 
  17   4   0     1247.28     1616.72    221.53 o 
  18   4   0      276.32      259.69    105.83 o 
  19   4   0      344.46      313.67    116.66 o 
  20   4   0     1796.76     2395.66    237.77 o 
  21   4   0     1471.08     2068.53    298.19 o 
  22   4   0     1245.63     1618.69    224.29 o 
   1   5   0     3576.87     2537.15    121.75 o 
   2   5   0       66.70      235.71     39.74 o 
   3   5   0      705.84      972.60     65.46 o 
   4   5   0     3951.27     3370.08    179.26 o 
   5   5   0      126.54      344.96     49.57 o 
   6   5   0      187.20      172.74     42.43 o 
   7   5   0      957.12     1064.33     79.70 o 
   8   5   0     4041.51     4026.33    212.91 o 
   9   5   0       67.70      108.60     42.82 o 
  10   5   0       82.72       69.77     42.35 o 
  11   5   0        5.42        0.00     38.71 o 
  12   5   0      193.46      234.72     84.66 o 
  13   5   0      845.46      652.86    123.72 o 
  14   5   0      212.77      158.30    164.82 o 
  15   5   0      628.22      270.20    106.93 o 
  16   5   0      163.66      175.80    112.80 o 
  17   5   0       84.95       58.89    104.98 o 
  18   5   0      179.29       89.02    110.49 o 
  19   5   0       21.10        0.00    102.77 o 
  20   5   0        0.63       17.90    122.14 o 
  21   5   0      110.44       66.99    130.80 o 
  22   5   0       63.53        0.00    143.51 o 
   0   6   0     3278.76     4395.23    281.97 o 
   1   6   0      797.61      616.34     62.15 o 
   2   6   0      541.03      346.45     51.22 o 
   3   6   0       40.01       81.75     41.72 o 
   4   6   0     5740.77     4982.82    267.94 o 
   5   6   0     4761.54     5074.52    301.06 o 
   6   6   0     6250.89     5471.61    279.91 o 
   7   6   0     2832.60     3047.34    282.72 o 
   8   6   0      450.37      819.70     85.02 o 
   9   6   0      796.93      756.08     80.70 o 
  10   6   0      532.01      504.97     71.99 o 
  11   6   0      289.91      297.89     95.07 o 
  12   6   0      176.69      106.98     91.69 o 
  13   6   0       64.04        0.00     78.52 o 
  14   6   0     1029.03     1160.36    192.02 o 
  15   6   0     1504.85     1570.03    191.15 o 
  16   6   0     1920.24     1884.85    216.89 o 
  17   6   0     1219.53     1052.06    175.96 o 
  18   6   0      394.79      310.07    139.28 o 
  19   6   0       52.74       79.09    136.47 o 
  20   6   0       17.53        0.00    127.79 o 
  21   6   0       62.95        0.00    149.61 o 
   1   7   0      106.14        0.00     37.79 o 
   2   7   0     1859.94     1325.41     92.01 o 
   3   7   0       61.92       36.27     42.01 o 
   4   7   0       22.75        0.00     41.34 o 
   5   7   0       80.65        4.72     39.38 o 
   6   7   0       98.00       80.33     47.86 o 
   7   7   0      822.60      789.37     91.03 o 
   8   7   0      731.24     1275.52    146.33 o 
   9   7   0     2703.53     2987.97    218.30 o 
  10   7   0     1134.61     1316.75    154.50 o 
  11   7   0        9.60        0.00     64.86 o 
  12   7   0        6.58        0.00     82.53 o 
  13   7   0       14.18        0.00     83.81 o 
  14   7   0       81.24       13.51     96.91 o 
  15   7   0        0.48        0.00    102.46 o 
  16   7   0       15.39       44.84     99.45 o 
  17   7   0       65.34       32.05    114.37 o 
  18   7   0       42.20        0.00    120.20 o 
  19   7   0       15.53        0.00    128.89 o 
  20   7   0       34.49        0.00    131.14 o 
   0   8   0        3.72        2.18     64.72 o 
   1   8   0       64.52       35.24     49.45 o 
   2   8   0      652.64      660.27     75.05 o 
   3   8   0     1569.55     1444.89    102.67 o 
   4   8   0     2832.96     2680.10    193.52 o 
   5   8   0     2682.05     3325.41    189.09 o 
   6   8   0     2963.44     2439.32    162.05 o 
   7   8   0      172.84      272.70     61.13 o 
   8   8   0       25.88        0.00     76.57 o 
   9   8   0      254.45      164.47     92.98 o 
  10   8   0        0.33        0.00     74.20 o 
  11   8   0      211.55      150.53     91.53 o 
  12   8   0        1.05        0.00     82.52 o 
  13   8   0      152.08       91.43    106.05 o 
  14   8   0      215.94      171.37    121.88 o 
  15   8   0      821.54     1033.12    172.04 o 
  16   8   0     1389.09     1299.49    361.87 o 
  17   8   0      727.37      351.79    287.65 o 
  18   8   0       76.39        0.00    112.36 o 
  19   8   0        1.09       26.83    127.83 o 
   1   9   0     1425.84     1597.96    112.26 o 
   2   9   0     1235.41     1326.64    108.06 o 
   3   9   0     1578.35     1562.72    140.79 o 
   4   9   0      336.39      432.32     74.82 o 
   5   9   0       14.92        0.00     53.64 o 
   6   9   0      851.66      904.71    116.30 o 
   7   9   0     2115.77     1775.22    207.43 o 
   8   9   0     1065.79     1570.93    293.93 o 
   9   9   0     1119.06     1116.68    173.47 o 
  10   9   0        6.25        0.00     78.93 o 
  11   9   0      412.14      423.82    124.80 o 
  12   9   0      225.11      220.89    110.23 o 
  13   9   0      310.90      276.36    131.91 o 
  14   9   0      672.77      837.59    168.43 o 
  15   9   0      119.10      186.92    133.23 o 
  16   9   0       20.12        0.00    110.84 o 
  17   9   0       12.91        0.00    118.80 o 
  18   9   0      101.10       54.52    136.25 o 
   0  10   0       53.51        0.14     79.56 o 
   1  10   0       40.05        0.14     60.07 o 
   2  10   0      322.17      256.22     73.21 o 
   3  10   0     1148.83      932.54     99.33 o 
   4  10   0      768.72      664.63     89.22 o 
   5  10   0     1026.98     1119.77    190.61 o 
   6  10   0      765.13      662.36    128.27 o 
   7  10   0      356.81      210.10    112.20 o 
   8  10   0      902.94      969.68    150.18 o 
   9  10   0      685.51      888.38    209.81 o 
  10  10   0      121.95       44.00    103.42 o 
  11  10   0      206.73        1.72    115.81 o 
  12  10   0      715.58      750.08    153.39 o 
  13  10   0      914.52      561.41    145.11 o 
  14  10   0      710.79      679.23    164.67 o 
  15  10   0      694.70      774.99    174.54 o 
  16  10   0      811.56      748.98    185.56 o 
   1  11   0      315.11      181.04     78.68 o 
   2  11   0      882.16      890.85    126.95 o 
   3  11   0      922.86      948.58    126.70 o 
   4  11   0      414.40      270.20    114.96 o 
   5  11   0      276.34      325.82    120.18 o 
   6  11   0       12.48        0.00     91.49 o 
   7  11   0      553.82      540.49    136.31 o 
   8  11   0     1327.50     1600.28    517.83 o 
   9  11   0     1249.80     1259.70    177.46 o 
  10  11   0      128.12       85.06    118.57 o 
  11  11   0       19.68        0.00    111.37 o 
  12  11   0       67.38       70.07    115.35 o 
  13  11   0      111.51       56.87    127.97 o 
  14  11   0      176.22      218.60    142.88 o 
   0  12   0       34.29        0.00    153.03 o 
   1  12   0       26.47       17.30     88.19 o 
   2  12   0       44.81       25.76     92.87 o 
   3  12   0       70.74        0.00    103.01 o 
   4  12   0      438.83      357.80    134.06 o 
   5  12   0     1052.00     1302.56    294.49 o 
   6  12   0     1671.50     1575.98    472.91 o 
   7  12   0      396.56      372.61    139.63 o 
   8  12   0       64.56        0.00    112.55 o 
   9  12   0       43.23      107.15    119.56 o 
  10  12   0        6.64       33.58    118.18 o 
  11  12   0       65.10       49.35    128.74 o 
   1  13   0       81.67      104.49    195.44 o 
   2  13   0       74.99      283.47    217.07 o 
   3  13   0       95.04       41.57    182.19 o 
   4  13   0       78.37       48.27    186.37 o 
   5  13   0        5.01        0.00    116.06 o 
   6  13   0       81.25        4.52    123.55 o 
   7  13   0       12.02       67.88    133.63 o 
   8  13   0        8.53        0.00    108.65 o 
 -24   1   1       71.61       46.73    177.45 o 
 -23   1   1        8.73        0.00    113.74 o 
 -22   1   1      106.52       79.79    117.03 o 
 -21   1   1     1104.06     1644.50    192.81 o 
 -20   1   1     2008.75     2424.09    184.28 o 
 -19   1   1     2654.76     3369.37    185.25 o 
 -18   1   1     2833.50     3085.63    155.85 o 
 -17   1   1     2744.39     3371.34    146.10 o 
 -16   1   1      694.23      929.31     74.04 o 
 -15   1   1       40.61       20.56     36.00 o 
 -14   1   1      122.87       44.07     35.74 o 
 -13   1   1      621.97      676.19     57.68 o 
 -12   1   1      404.58      282.19     39.95 o 
 -11   1   1     1511.93     1518.41    163.77 o 
 -10   1   1    12157.48    14340.76    723.59 o 
  -9   1   1    28005.43    32475.31   1368.10 o 
  -8   1   1    15923.85    19278.76    656.30 o 
  -7   1   1    10648.38    10291.39    353.23 o 
  -6   1   1    11575.94    12317.68    524.18 o 
  -5   1   1      700.99      734.11     37.99 o 
  -4   1   1       39.55      159.07     24.93 o 
  -3   1   1     7282.58     6211.94    255.27 o 
  -2   1   1      932.33     1421.02     96.29 o 
  -1   1   1     2832.00     4495.09    272.92 o 
   0   1   1     9814.21    14254.86    585.06 o 
   1   1   1    56509.63    60053.15   2753.78 o 
   2   1   1    18351.00    16166.90   1007.64 o 
   3   1   1    17440.66    18728.56   1055.58 o 
   4   1   1     2580.91     2562.72    101.12 o 
   5   1   1     5640.23     4665.15    179.05 o 
   6   1   1     1482.66     1002.53     52.60 o 
   7   1   1      278.62      368.99     30.49 o 
   8   1   1     1804.19     1976.53     83.68 o 
   9   1   1      132.92       38.35     26.41 o 
  10   1   1     2724.66     3794.92    241.98 o 
  11   1   1     8594.94     9939.17   1107.31 o 
  12   1   1     8710.33     9393.09    558.24 o 
  13   1   1     9256.13    10802.98    458.02 o 
  14   1   1     5186.09     6721.22    252.06 o 
  15   1   1     2872.35     3749.93    157.45 o 
  16   1   1      789.51      871.97     80.68 o 
  17   1   1        5.77        9.75     51.53 o 
  18   1   1       81.82       21.48     57.19 o 
  19   1   1      396.62      267.94     77.54 o 
  20   1   1      144.42      114.22     95.45 o 
  21   1   1      479.27      537.19    119.28 o 
  22   1   1      956.47     1266.79    253.13 o 
  23   1   1     1277.74     1571.93    222.28 o 
 -23   2   1      612.66      713.41    232.27 o 
 -22   2   1     1312.80     1444.12    285.14 o 
 -21   2   1     1551.19     1694.49    172.40 o 
 -20   2   1     1231.17     1692.89    141.25 o 
 -19   2   1      396.92      500.40     91.30 o 
 -18   2   1       11.60       17.89     65.59 o 
 -17   2   1      186.21      205.64     61.99 o 
 -16   2   1       52.98       16.08     48.85 o 
 -15   2   1       50.56        1.70     37.95 o 
 -14   2   1      305.09      309.06     53.09 o 
 -13   2   1     2988.80     2931.72    143.17 o 
 -12   2   1    12864.69    12288.47    710.46 o 
 -11   2   1    12563.89    13833.46    484.75 o 
 -10   2   1    19967.51    21672.22    738.40 o 
  -9   2   1     9405.27    11154.21    468.22 o 
  -8   2   1     1809.92     1645.23     73.96 o 
  -7   2   1        1.99       10.44     16.42 o 
  -6   2   1     2891.34     2342.52    110.05 o 
  -5   2   1      815.47      630.37     34.23 o 
  -4   2   1     3312.98     3347.29    148.66 o 
  -3   2   1     8242.30     9657.24    405.01 o 
  -2   2   1    26129.96    26973.84   1092.75 o 
  -1   2   1       99.64       93.38     15.97 o 
   0   2   1    32468.81    42673.37   1944.03 o 
   1   2   1    25518.89    28622.58   1321.38 o 
   2   2   1     2123.67     2015.52    103.97 o 
   3   2   1     3425.12     2576.13    130.40 o 
   4   2   1      194.43       20.83     19.89 o 
   5   2   1     1530.61     1133.04     96.87 o 
   6   2   1      223.52      145.86     25.10 o 
   7   2   1      562.73      471.75     33.50 o 
   8   2   1      721.01      951.55     51.95 o 
   9   2   1     5134.00     5138.03    209.62 o 
  10   2   1    23235.04    25630.57   1058.50 o 
  11   2   1    17109.81    18791.58    644.06 o 
  12   2   1     5826.42     5443.12    356.56 o 
  13   2   1      798.04      973.77     69.65 o 
  14   2   1       72.58       71.18     40.94 o 
  15   2   1       58.95       31.53     44.86 o 
  16   2   1      532.46      514.21     69.09 o 
  17   2   1      228.71      174.77     61.15 o 
  18   2   1      727.64      802.83     86.37 o 
  19   2   1      261.63      387.38    102.45 o 
  20   2   1     1640.93     2305.46    178.01 o 
  21   2   1     2926.88     3600.39    232.31 o 
  22   2   1     1122.13     1448.70    180.05 o 
  23   2   1      302.82      232.44    141.33 o 
 -23   3   1      655.65      736.01    225.16 o 
 -22   3   1      756.22      853.75    234.92 o 
 -21   3   1      850.98     1048.23    146.90 o 
 -20   3   1     1346.40     1720.43    256.61 o 
 -19   3   1      374.06      377.02    104.90 o 
 -18   3   1      285.69      310.30     78.02 o 
 -17   3   1      494.45      614.64     92.39 o 
 -16   3   1     1689.35     1809.75    133.31 o 
 -15   3   1     1658.29     1617.08    107.12 o 
 -14   3   1     2309.42     1930.81     94.34 o 
 -13   3   1     2936.96     2761.59    117.65 o 
 -12   3   1     1137.29     1277.53     77.54 o 
 -11   3   1     5206.51     4389.91    214.58 o 
 -10   3   1     3317.76     4374.07    177.90 o 
  -9   3   1    12192.95    12891.51    540.70 o 
  -8   3   1     1175.01      974.68     64.21 o 
  -7   3   1      955.68      983.35     59.57 o 
  -6   3   1      308.17      398.25     36.67 o 
  -5   3   1      991.17      759.15     49.05 o 
  -4   3   1     1402.30     1441.33     74.04 o 
  -3   3   1      214.06      264.61     30.43 o 
  -2   3   1     8593.76     8384.52    344.21 o 
  -1   3   1    21560.14    31015.69   1234.28 o 
   0   3   1   101926.64   119279.10   4726.07 o 
   1   3   1    28779.53    33167.97   1525.54 o 
   2   3   1     9350.37     9454.82    449.69 o 
   3   3   1      804.42     1472.11    120.33 o 
   4   3   1     2602.03     2721.96    142.80 o 
   5   3   1     6290.50     6632.73    319.93 o 
   6   3   1     9122.07     9173.12    440.70 o 
   7   3   1     5340.29     6409.33    314.02 o 
   8   3   1    12767.89    14183.06    812.94 o 
   9   3   1    12304.74    11938.16    770.66 o 
  10   3   1     4756.81     4300.09    261.94 o 
  11   3   1     1323.12     1476.65     86.62 o 
  12   3   1     2811.40     2832.82    120.21 o 
  13   3   1     1171.34     1271.69     79.13 o 
  14   3   1     1674.13     1683.73    118.41 o 
  15   3   1      605.71      423.44     68.19 o 
  16   3   1      128.89       65.53     55.23 o 
  17   3   1      199.93      235.91    121.36 o 
  18   3   1        7.33       12.84     80.71 o 
  19   3   1      126.81       31.50     80.59 o 
  20   3   1      232.70      159.46    105.22 o 
  21   3   1      356.78      371.04    113.03 o 
  22   3   1      326.53      363.21    121.89 o 
 -23   4   1       45.03        0.00    119.55 o 
 -22   4   1      234.78      293.21    119.77 o 
 -21   4   1      492.79      406.61    149.49 o 
 -20   4   1      525.52      596.40    167.86 o 
 -19   4   1       83.40       12.58     93.84 o 
 -18   4   1      255.09       82.72     96.01 o 
 -17   4   1      349.29      446.34    102.73 o 
 -16   4   1     2568.33     2629.13    165.25 o 
 -15   4   1     1180.24     1134.06    103.87 o 
 -14   4   1      164.42       73.72     53.19 o 
 -13   4   1      244.02      225.68     55.76 o 
 -12   4   1      769.09      871.84     75.92 o 
 -11   4   1     2447.69     2732.99    169.24 o 
 -10   4   1     6566.16     6067.46    272.29 o 
  -9   4   1      683.63     1303.41    100.43 o 
  -8   4   1      237.37      225.36     35.80 o 
  -7   4   1     2048.85     2432.52    121.73 o 
  -6   4   1     2628.65     2799.19    157.86 o 
  -5   4   1     1794.18     1390.90     78.89 o 
  -4   4   1      537.91      912.94     64.39 o 
  -3   4   1     3697.12     3127.06    156.96 o 
  -2   4   1     2310.99     2211.36    105.68 o 
  -1   4   1     8973.24    10011.81    409.59 o 
   0   4   1     4243.54     6547.89    276.30 o 
   1   4   1     1724.08     1176.11     66.11 o 
   2   4   1      156.51      316.84     40.64 o 
   3   4   1       74.08       21.04     27.11 o 
   4   4   1     5997.13     5488.16    270.08 o 
   5   4   1     2520.90     2916.27    156.86 o 
   6   4   1     2517.49     2780.68    150.72 o 
   7   4   1      612.80      476.73     55.14 o 
   8   4   1      359.37      426.32     54.47 o 
   9   4   1     1606.85     1782.19    111.33 o 
  10   4   1     2767.10     2637.19    215.62 o 
  11   4   1      617.69      520.45     87.14 o 
  12   4   1      418.07      478.93     56.92 o 
  13   4   1       67.27        0.00     62.66 o 
  14   4   1      373.39      407.73     81.32 o 
  15   4   1      493.67      497.22     86.10 o 
  16   4   1     1058.50     1420.86    174.22 o 
  17   4   1      102.76       77.23    100.26 o 
  18   4   1      395.94      497.04    127.34 o 
  19   4   1      202.56      160.58    109.76 o 
  20   4   1      307.49      397.88    148.74 o 
  21   4   1      216.47      173.85    158.96 o 
  22   4   1      116.44       57.61    138.31 o 
 -22   5   1        0.86        7.69    118.26 o 
 -21   5   1      227.38      190.43    145.31 o 
 -20   5   1      640.05      859.14    146.20 o 
 -19   5   1      489.89      599.19    130.13 o 
 -18   5   1      216.96       81.09     97.74 o 
 -17   5   1      564.14      472.32    110.65 o 
 -16   5   1      393.52      227.66     94.97 o 
 -15   5   1        9.28        0.00     63.93 o 
 -14   5   1      421.38      318.65    145.79 o 
 -13   5   1      696.60      607.11     96.21 o 
 -12   5   1       92.18        4.86     56.47 o 
 -11   5   1      297.57      440.34     74.92 o 
 -10   5   1     2917.16     3156.01    158.05 o 
  -9   5   1     1437.90     1238.04     81.72 o 
  -8   5   1      603.72      856.36     92.01 o 
  -7   5   1       27.19       10.40     34.49 o 
  -6   5   1       49.89       88.90     39.54 o 
  -5   5   1      232.03      419.11     55.26 o 
  -4   5   1     2280.22     1735.47    121.24 o 
  -3   5   1      186.82      311.01     41.63 o 
  -2   5   1     3255.75     3326.89    152.71 o 
  -1   5   1     2629.35     2945.01    137.72 o 
   0   5   1       52.44       16.25     29.70 o 
   1   5   1      426.97      571.49     53.24 o 
   2   5   1     3146.02     2237.22    110.45 o 
   3   5   1     4358.96     4656.72    243.29 o 
   4   5   1     3578.59     3256.12    172.60 o 
   5   5   1      144.50      257.98     48.21 o 
   6   5   1      224.93      137.32     41.27 o 
   7   5   1     2142.35     2015.97    122.66 o 
   8   5   1       45.04       55.48     42.93 o 
   9   5   1        1.22        2.81     42.97 o 
  10   5   1     1472.07     1485.61    108.76 o 
  11   5   1     2925.13     3126.19    222.32 o 
  12   5   1     2965.21     2613.00    206.00 o 
  13   5   1     2535.75     1895.96    178.72 o 
  14   5   1      375.24      380.92    111.76 o 
  15   5   1        9.82        0.00     77.39 o 
  16   5   1        5.67        0.00     84.89 o 
  17   5   1        2.65        0.00     97.08 o 
  18   5   1        9.63       17.60    103.72 o 
  19   5   1       61.61       75.86    120.26 o 
  20   5   1        1.88       60.62    122.49 o 
  21   5   1       31.17        0.00    130.74 o 
 -21   6   1       49.80        0.00    131.07 o 
 -20   6   1      114.94        0.00    123.97 o 
 -19   6   1       68.35       55.45    129.50 o 
 -18   6   1       55.38       29.99    109.37 o 
 -17   6   1      387.13      234.41    244.48 o 
 -16   6   1        2.87        1.46     98.31 o 
 -15   6   1      182.12       39.53     97.92 o 
 -14   6   1       61.42        4.33     85.96 o 
 -13   6   1      234.32      262.10    110.97 o 
 -12   6   1      211.11      116.46     80.03 o 
 -11   6   1      679.23      765.80    143.20 o 
 -10   6   1      677.16      961.58    124.79 o 
  -9   6   1     1338.00      943.44    108.60 o 
  -8   6   1      449.67      583.21    105.21 o 
  -7   6   1      902.82     1433.39    132.74 o 
  -6   6   1     3927.82     3720.39    203.63 o 
  -5   6   1     2244.87     2248.86    129.41 o 
  -4   6   1        6.22        9.44     33.72 o 
  -3   6   1        2.87       21.17     32.84 o 
  -2   6   1       24.77       16.18     37.55 o 
  -1   6   1      420.01      544.79     58.97 o 
   0   6   1     7030.21     7586.68    326.31 o 
   1   6   1     9979.92    11304.28    561.03 o 
   2   6   1       52.86      168.17     42.44 o 
   3   6   1      318.65      122.68     40.89 o 
   4   6   1      979.99     1010.01     88.62 o 
   5   6   1       26.28        8.14     37.77 o 
   6   6   1      393.67      349.46     58.07 o 
   7   6   1       23.94       37.79     44.05 o 
   8   6   1       71.19       54.88     47.26 o 
   9   6   1       69.27       48.68     49.11 o 
  10   6   1     1444.71     1586.37    119.63 o 
  11   6   1      474.65      733.47     88.14 o 
  12   6   1       84.99       52.04     76.10 o 
  13   6   1      250.16      166.99     98.59 o 
  14   6   1      194.04       29.36     98.12 o 
  15   6   1      389.14      279.11    113.65 o 
  16   6   1      546.95      523.70    133.71 o 
  17   6   1      223.33      100.69    129.85 o 
  18   6   1       79.13        0.00    115.48 o 
  19   6   1        4.65        0.00    126.88 o 
  20   6   1       30.71      107.94    145.20 o 
  21   6   1       97.13       78.87    145.66 o 
 -20   7   1        5.18       63.04    128.75 o 
 -19   7   1      138.47       16.83    115.08 o 
 -18   7   1      158.36       17.70    124.40 o 
 -17   7   1      120.08       22.77    107.82 o 
 -16   7   1     1174.32     1236.51    325.67 o 
 -15   7   1     2071.33     2006.84    471.17 o 
 -14   7   1     2759.28     2637.03    236.32 o 
 -13   7   1     4013.15     3549.14    269.63 o 
 -12   7   1     2509.89     2510.84    232.20 o 
 -11   7   1     2336.78     2272.12    291.28 o 
 -10   7   1     1552.97     1545.16    158.39 o 
  -9   7   1      359.56      580.14    109.72 o 
  -8   7   1      485.63      561.30     77.62 o 
  -7   7   1        2.85        7.90     38.03 o 
  -6   7   1     1039.03      919.60     95.99 o 
  -5   7   1     3198.00     3503.85    291.54 o 
  -4   7   1     7922.46     7737.13    453.23 o 
  -3   7   1    13259.79    12413.00    518.28 o 
  -2   7   1     5902.70     6689.13    303.96 o 
  -1   7   1     5403.00     5879.36    262.71 o 
   0   7   1     3622.22     3044.77    151.81 o 
   1   7   1     1057.68     1294.63     90.94 o 
   2   7   1     1529.28     1808.47    104.82 o 
   3   7   1        1.04        2.93     38.49 o 
   4   7   1        2.77        0.99     37.16 o 
   5   7   1      572.38      514.29     62.72 o 
   6   7   1     3438.64     3250.20    185.24 o 
   7   7   1     5650.26     5636.72    534.91 o 
   8   7   1     2968.81     3695.05    357.43 o 
   9   7   1     3229.27     2905.26    224.32 o 
  10   7   1      100.70       67.62     60.44 o 
  11   7   1      161.04       69.34     79.50 o 
  12   7   1      167.24       32.93     85.80 o 
  13   7   1       13.82        0.00     84.97 o 
  14   7   1        3.47        0.07     84.49 o 
  15   7   1      123.44        0.07     96.39 o 
  16   7   1     1502.07     1550.33    277.61 o 
  17   7   1     2391.23     2301.29    434.69 o 
  18   7   1     1812.52     1950.62    248.77 o 
  19   7   1     1152.37     1273.38    210.20 o 
  20   7   1      602.88      591.02    184.28 o 
 -19   8   1        0.51        0.00    133.37 o 
 -18   8   1        2.37       50.78    127.44 o 
 -17   8   1       73.29        0.00    120.65 o 
 -16   8   1      842.83      678.57    291.70 o 
 -15   8   1      542.03      548.17    145.29 o 
 -14   8   1      295.29      272.13    122.19 o 
 -13   8   1        1.18        0.00     99.86 o 
 -12   8   1      163.15      194.37     96.53 o 
 -11   8   1      772.82      914.35    140.35 o 
 -10   8   1     1868.30     2205.22    363.54 o 
  -9   8   1     1447.09     1464.28    168.01 o 
  -8   8   1       58.64        0.00     74.63 o 
  -7   8   1     1815.20     1640.05    292.52 o 
  -6   8   1     1774.26     2131.84    187.64 o 
  -5   8   1     1978.31     2115.63    120.02 o 
  -4   8   1     2186.39     1780.94    112.35 o 
  -3   8   1      625.32      860.48     84.85 o 
  -2   8   1      251.53      302.96     60.73 o 
  -1   8   1       38.01       45.35     51.38 o 
   0   8   1      632.78      486.64     67.96 o 
   1   8   1       26.07       52.15     47.21 o 
   2   8   1      321.85      358.74     61.09 o 
   3   8   1      520.72      675.58     77.02 o 
   4   8   1     2413.17     2363.15    128.40 o 
   5   8   1     2928.94     2667.93    143.33 o 
   6   8   1     2441.27     2414.38    133.07 o 
   7   8   1     1378.70     1473.82    121.14 o 
   8   8   1     1096.71     1308.81    123.55 o 
   9   8   1      163.56      278.31     78.88 o 
  10   8   1      665.73      691.40    176.40 o 
  11   8   1      204.69      252.17    118.86 o 
  12   8   1        7.62        0.00     83.60 o 
  13   8   1      109.66        5.07    101.00 o 
  14   8   1      424.88      157.93    112.89 o 
  15   8   1      614.10      459.60    138.29 o 
  16   8   1      665.00      442.78    150.97 o 
  17   8   1      665.77      615.91    225.71 o 
  18   8   1      394.58      353.05    155.28 o 
  19   8   1       52.72        0.00    142.09 o 
 -18   9   1      187.07      113.22    145.64 o 
 -17   9   1      129.15      132.97    141.11 o 
 -16   9   1        4.11        0.14    110.37 o 
 -15   9   1       90.24        7.37    128.43 o 
 -14   9   1       61.34      213.99    122.03 o 
 -13   9   1       82.16        0.00    103.16 o 
 -12   9   1        0.05       36.32    101.87 o 
 -11   9   1       92.07       42.36    105.33 o 
 -10   9   1       18.00       36.44     87.08 o 
  -9   9   1      270.63      181.55    102.28 o 
  -8   9   1      803.42      699.91    135.28 o 
  -7   9   1      290.87      246.72    107.73 o 
  -6   9   1       64.87        0.14     85.05 o 
  -5   9   1        2.12       15.92     54.69 o 
  -4   9   1      130.54       67.12     56.15 o 
  -3   9   1      173.36      144.93     63.24 o 
  -2   9   1      110.58        0.78     52.54 o 
  -1   9   1      102.57      132.67     60.84 o 
   0   9   1       82.98       54.74     58.02 o 
   1   9   1      107.62       12.92     52.27 o 
   2   9   1      251.00      193.08     62.12 o 
   3   9   1      321.25      294.32     65.48 o 
   4   9   1      413.03      356.60     67.20 o 
   5   9   1       40.64       15.64     54.00 o 
   6   9   1      202.71      274.87     66.69 o 
   7   9   1      241.92      239.17     67.27 o 
   8   9   1      195.03      247.10    127.70 o 
   9   9   1       93.51        0.06     92.42 o 
  10   9   1       32.04        0.00     95.40 o 
  11   9   1        0.35        0.00     93.85 o 
  12   9   1        1.27        0.00     96.83 o 
  13   9   1       67.02        5.06    102.39 o 
  14   9   1       31.48        0.00    104.07 o 
  15   9   1        4.31       22.34    114.70 o 
  16   9   1        0.14        0.00    121.73 o 
  17   9   1        8.01       29.14    122.75 o 
 -16  10   1      777.77      996.84    202.60 o 
 -15  10   1      467.77      555.25    160.04 o 
 -14  10   1       27.91        0.00    118.11 o 
 -13  10   1       80.88       48.80    117.74 o 
 -12  10   1      282.15      274.51    120.84 o 
 -11  10   1      307.53      120.78    111.54 o 
 -10  10   1      756.30      974.31    162.01 o 
  -9  10   1      381.92      532.27    128.84 o 
  -8  10   1       33.75       26.96     89.93 o 
  -7  10   1      542.13      661.67    139.79 o 
  -6  10   1     2326.12     2207.18    202.46 o 
  -5  10   1      853.43      905.27    151.48 o 
  -4  10   1      232.49      145.28     90.37 o 
  -3  10   1       93.74       82.97     80.88 o 
  -2  10   1      971.99      944.38    100.25 o 
  -1  10   1     1483.45     1683.98    128.94 o 
   0  10   1     1126.42     1124.37    132.29 o 
   1  10   1       38.29       62.66     64.43 o 
   2  10   1        2.83        0.00     58.69 o 
   3  10   1      379.52      308.25     74.09 o 
   4  10   1     1105.73     1016.23    103.66 o 
   5  10   1     1099.12     1049.22    104.48 o 
   6  10   1      875.67     1097.74    119.34 o 
   7  10   1      343.58      281.60    107.37 o 
   8  10   1       54.35        0.00     95.98 o 
   9  10   1      147.93      129.59    106.43 o 
  10  10   1      256.14      109.47    117.68 o 
  11  10   1       78.82        0.07    109.39 o 
  12  10   1       29.35       10.16    112.09 o 
  13  10   1       11.94        0.07    106.80 o 
  14  10   1      195.50        0.00    133.64 o 
  15  10   1      661.51      775.96    187.11 o 
  16  10   1      899.36      939.17    194.62 o 
 -14  11   1      868.75      934.33    251.59 o 
 -13  11   1      788.22      810.30    168.62 o 
 -12  11   1      664.33      655.84    163.39 o 
 -11  11   1      287.79      123.54    119.69 o 
 -10  11   1        3.49        0.00     93.71 o 
  -9  11   1       45.55        0.07    112.43 o 
  -8  11   1       29.50       11.87    106.78 o 
  -7  11   1       41.56       76.63    114.72 o 
  -6  11   1      319.76      468.29    133.25 o 
  -5  11   1     1632.45     1508.27    400.30 o 
  -4  11   1     2019.32     2104.03    212.95 o 
  -3  11   1     2438.12     2327.26    213.02 o 
  -2  11   1     1437.67     1665.07    163.96 o 
  -1  11   1     1164.96     1227.18    140.45 o 
   0  11   1      653.45      810.42    122.44 o 
   1  11   1      184.03      161.26     77.65 o 
   2  11   1       29.10       12.63     65.73 o 
   3  11   1      106.82       56.94     71.28 o 
   4  11   1      464.92      462.34    105.37 o 
   5  11   1      351.24      250.16     93.94 o 
   6  11   1     1517.46     1885.26    214.07 o 
   7  11   1     2137.97     2392.92    342.69 o 
   8  11   1     1293.51     1576.39    213.37 o 
   9  11   1      971.18      836.61    156.05 o 
  10  11   1      338.59      228.38    126.13 o 
  11  11   1        7.39        0.00    108.03 o 
  12  11   1        5.31       44.30    127.65 o 
  13  11   1        0.97        0.00    121.27 o 
  14  11   1        1.94        0.00    111.09 o 
 -12  12   1       82.88       84.95    127.64 o 
 -11  12   1      140.34      105.17    122.52 o 
 -10  12   1      135.78       19.34    121.79 o 
  -9  12   1      113.02       59.98    131.11 o 
  -8  12   1      106.84      105.05    120.13 o 
  -7  12   1       20.26        0.00    120.68 o 
  -6  12   1       10.58       60.31    115.87 o 
  -5  12   1      178.15       87.92    115.90 o 
  -4  12   1      239.72      329.93    136.34 o 
  -3  12   1      190.37       20.09    107.77 o 
  -2  12   1      292.52       83.62    119.72 o 
  -1  12   1      390.94      400.64    114.65 o 
   0  12   1      496.55      476.62    115.33 o 
   1  12   1      620.22      539.52    119.60 o 
   2  12   1      396.20      308.46    144.90 o 
   3  12   1      153.03       76.60     95.50 o 
   4  12   1      171.00      150.23    115.81 o 
   5  12   1      152.43       90.64    113.83 o 
   6  12   1       65.39       58.90    109.51 o 
   7  12   1      127.75       44.92    113.17 o 
   8  12   1      558.95      513.11    140.89 o 
   9  12   1      957.03      928.20    173.31 o 
  10  12   1      637.75      540.21    156.03 o 
  11  12   1      110.15       40.41    125.24 o 
  -8  13   1      319.55      479.86    165.07 o 
  -7  13   1      456.82      473.14    150.38 o 
  -6  13   1      235.70      277.62    138.79 o 
  -5  13   1        5.00       87.38    129.07 o 
  -4  13   1       10.23        0.00    118.48 o 
  -3  13   1       41.22        0.00    113.09 o 
  -2  13   1       10.02        0.00    119.93 o 
  -1  13   1        1.04        0.00    198.93 o 
   0  13   1       26.89        0.00    204.65 o 
   1  13   1      239.76      303.91    161.62 o 
   2  13   1      625.04      729.46    248.87 o 
   3  13   1      692.32      563.73    210.65 o 
   4  13   1      317.63      154.85    190.14 o 
   5  13   1       30.85      103.23    176.89 o 
   6  13   1       71.51       65.84    179.82 o 
   7  13   1      174.72      122.78    125.25 o 
 -23   0   2      119.90        6.98    154.57 o 
 -22   0   2      482.81      659.29    200.88 o 
 -21   0   2      373.26      633.90    192.23 o 
 -20   0   2        9.64        0.00     93.26 o 
 -19   0   2      324.04      555.18    196.91 o 
 -18   0   2      860.69      933.52    143.95 o 
 -17   0   2     4072.61     4724.29    266.35 o 
 -16   0   2    15097.93    18482.25    909.12 o 
 -15   0   2     2280.65     2453.56    157.64 o 
 -14   0   2      162.03      218.55     62.12 o 
 -13   0   2     1482.93     1263.88     99.07 o 
 -12   0   2     3944.80     4134.99    228.32 o 
 -11   0   2     2214.81     2038.30    127.54 o 
 -10   0   2      681.61      618.69     63.19 o 
  -9   0   2      577.13      669.91     94.92 o 
  -8   0   2     6265.74     6400.19    318.57 o 
  -7   0   2    20154.68    23812.46   1136.45 o 
  -6   0   2     9690.67    10307.81    500.58 o 
  -5   0   2      854.13      932.92    105.20 o 
  -4   0   2     7881.14     8640.06    428.80 o 
  -3   0   2     3188.54     3089.15    185.91 o 
  -2   0   2      754.75      802.27     57.65 o 
  -1   0   2       49.80      804.65     80.77 o 
   0   0   2      584.01     1689.65    154.01 o 
   1   0   2      106.70      196.56     52.80 o 
   2   0   2     1616.16      714.72     57.22 o 
   3   0   2    11231.21     8695.75    502.69 o 
   4   0   2       64.44       95.84     39.34 o 
   5   0   2     7465.64     9412.04    743.82 o 
   6   0   2    21753.21    19341.83   1559.00 o 
   7   0   2     3313.73     3911.48    203.84 o 
   8   0   2     5995.61     6565.53    393.36 o 
   9   0   2      214.62       74.98     63.84 o 
  10   0   2     1423.59     1241.46     95.37 o 
  11   0   2      206.24      271.12    150.71 o 
  12   0   2       83.80       45.95     55.12 o 
  13   0   2     1453.62     2210.05    261.22 o 
  14   0   2     8418.65     9003.70    531.58 o 
  15   0   2     3532.95     4036.66    282.45 o 
  16   0   2     2010.28     2257.46    191.81 o 
  17   0   2       79.02      221.64     94.74 o 
  18   0   2      113.66      106.39     98.60 o 
  19   0   2      299.50      270.04    113.97 o 
  20   0   2      280.56      163.95    120.78 o 
  21   0   2      232.69      309.63    127.33 o 
  22   0   2       22.40      245.38    196.98 o 
  23   0   2       95.57      274.96    216.79 o 
 -24   1   2       39.34        2.65    168.52 o 
 -23   1   2      260.08      331.04    188.75 o 
 -22   1   2      601.40      580.47    203.39 o 
 -21   1   2     1366.67     1796.00    168.37 o 
 -20   1   2     2134.08     2321.75    155.16 o 
 -19   1   2     1520.67     2044.43    144.43 o 
 -18   1   2      584.22      636.23     78.44 o 
 -17   1   2      651.40     1126.16     94.96 o 
 -16   1   2     2039.12     2184.77    112.33 o 
 -15   1   2      176.49      116.73     42.59 o 
 -14   1   2        2.52        0.00     31.50 o 
 -13   1   2       20.52        6.89     31.41 o 
 -12   1   2     1264.23     1529.41    129.72 o 
 -11   1   2     3794.98     3840.72    172.96 o 
 -10   1   2     8248.02     8647.56    372.27 o 
  -9   1   2    16952.56    21094.66    713.99 o 
  -8   1   2     5221.27     5706.16    202.12 o 
  -7   1   2    16060.00    16573.84    611.59 o 
  -6   1   2       64.68       35.49     15.08 o 
  -5   1   2      163.14       63.67     21.87 o 
  -4   1   2     4805.41     5663.82    321.80 o 
  -3   1   2      913.70      933.78     64.66 o 
  -2   1   2     2175.15     2991.74    131.44 o 
   0   1   2    14407.92    15410.92   1227.62 o 
   1   1   2    17877.56    24358.23   1129.43 o 
   2   1   2     3169.21     2856.66    226.44 o 
   3   1   2     9751.20     8535.85    405.26 o 
   4   1   2     3931.84     4465.92    226.43 o 
   5   1   2     1127.95     1435.82     69.63 o 
   6   1   2     2987.09     2330.42     96.63 o 
   7   1   2       97.50       35.71     24.95 o 
   8   1   2      833.06      812.37     53.71 o 
   9   1   2      483.99      363.51     43.58 o 
  10   1   2     3944.13     4545.44    172.92 o 
  11   1   2     8843.47     9200.83    326.45 o 
  12   1   2     7995.30     8519.03    447.31 o 
  13   1   2     3406.46     3410.12    324.54 o 
  14   1   2      884.26     1110.75    147.11 o 
  15   1   2       92.32       77.15     53.65 o 
  16   1   2       32.66       21.93     57.45 o 
  17   1   2        7.04       16.61     58.31 o 
  18   1   2        2.10       49.94     65.72 o 
  19   1   2       20.12       15.85     66.56 o 
  20   1   2      326.01      366.51     92.05 o 
  21   1   2      948.83     1538.23    172.72 o 
  22   1   2     1029.65     1304.04    169.08 o 
  23   1   2      679.86      654.15    175.26 o 
 -24   2   2       20.35        0.00    179.82 o 
 -23   2   2      294.67      340.38    202.00 o 
 -22   2   2      605.49      689.45    164.77 o 
 -21   2   2      831.28      864.22    171.66 o 
 -20   2   2     1095.15     1304.91    183.89 o 
 -19   2   2      635.58      488.32     79.90 o 
 -18   2   2     1105.26     1190.92    101.18 o 
 -17   2   2       50.57       28.95     55.31 o 
 -16   2   2     1195.33     1272.94    104.68 o 
 -15   2   2       86.35       40.37     43.50 o 
 -14   2   2       38.14       22.15     35.34 o 
 -13   2   2      905.61      955.40     63.11 o 
 -12   2   2     1090.20     1306.42     71.55 o 
 -11   2   2     1254.77     1189.72     62.45 o 
 -10   2   2     1191.99     1068.81     56.57 o 
  -9   2   2     2544.39     2862.81    121.45 o 
  -8   2   2     2465.28     3240.94    130.58 o 
  -7   2   2     1711.61     1656.21    124.59 o 
  -6   2   2       71.53       25.33     18.65 o 
  -5   2   2       65.05       39.77     15.39 o 
  -4   2   2      483.85      462.74     47.27 o 
  -3   2   2      272.83      408.67     57.72 o 
  -2   2   2     5770.19     6761.85    282.03 o 
  -1   2   2       70.88       26.89     19.42 o 
   0   2   2    77471.19    80071.63   6393.79 o 
   1   2   2    28686.34    37123.11   2129.38 o 
   2   2   2      276.03      776.73    163.87 o 
   3   2   2     1118.98      804.56     57.75 o 
   4   2   2     3262.77     3288.33    466.98 o 
   5   2   2     2826.94     2870.87    229.66 o 
   6   2   2     1530.42      903.54     54.01 o 
   7   2   2       10.93        0.78     18.42 o 
   8   2   2       77.51       31.88     24.91 o 
   9   2   2     4147.09     4290.65    174.77 o 
  10   2   2     3837.85     4387.69    203.17 o 
  11   2   2     1131.30     1266.59     94.26 o 
  12   2   2       82.75      128.48     43.01 o 
  13   2   2      318.15      185.92     64.86 o 
  14   2   2      156.97       61.65     53.31 o 
  15   2   2       33.65       30.23     55.55 o 
  16   2   2      226.01      191.97     67.66 o 
  17   2   2      363.29      374.48     77.13 o 
  18   2   2      532.70      507.40     96.31 o 
  19   2   2       24.70       36.11     71.95 o 
  20   2   2      150.93       77.83     91.23 o 
  21   2   2      313.24      423.46    128.03 o 
  22   2   2      281.77      265.60    121.30 o 
 -23   3   2      162.21       42.72    150.84 o 
 -22   3   2       40.49        0.00    124.89 o 
 -21   3   2      500.63      384.42    140.28 o 
 -20   3   2     1954.86     2220.70    192.21 o 
 -19   3   2     1979.09     2282.85    191.35 o 
 -18   3   2       12.72        4.15     67.51 o 
 -17   3   2       53.43        8.38     49.71 o 
 -16   3   2        3.71       11.35     46.08 o 
 -15   3   2      658.40      584.43     69.70 o 
 -14   3   2      629.83      718.42     70.68 o 
 -13   3   2      637.74      666.84     52.63 o 
 -12   3   2       25.25       25.58     30.69 o 
 -11   3   2      935.17      890.93     58.49 o 
 -10   3   2     3824.52     3730.96    151.30 o 
  -9   3   2    14701.73    14783.40    545.22 o 
  -8   3   2     7569.25     8320.19    520.71 o 
  -7   3   2     2894.11     2656.65    151.01 o 
  -6   3   2     1925.13     2206.56    108.51 o 
  -5   3   2       17.76       33.65     20.09 o 
  -4   3   2     1548.61     1524.19     91.94 o 
  -3   3   2      392.54      364.02     26.90 o 
  -2   3   2     3831.35     3820.95    145.03 o 
  -1   3   2     3802.30     5115.24    192.06 o 
   0   3   2   110008.20   129918.20   5968.27 o 
   1   3   2   103015.19   128306.66  10264.00 o 
   2   3   2    21346.02    27437.99   1671.12 o 
   3   3   2    15508.79    15481.98    721.64 o 
   4   3   2     3354.69     4523.57    228.33 o 
   5   3   2      117.20      104.51     35.54 o 
   6   3   2      503.57      402.76     50.04 o 
   7   3   2     1576.65     1446.50    163.78 o 
   8   3   2      397.87      557.88     48.29 o 
   9   3   2       64.59       39.78     28.20 o 
  10   3   2     2766.02     3036.79    149.07 o 
  11   3   2     5064.83     4901.62    226.82 o 
  12   3   2     4858.17     5681.81    367.50 o 
  13   3   2     5209.96     5728.16    263.15 o 
  14   3   2     2028.89     2405.39    138.86 o 
  15   3   2      807.56      966.65    148.90 o 
  16   3   2       76.75       26.23     62.35 o 
  17   3   2      695.68      563.17    139.40 o 
  18   3   2      126.42      114.15     97.80 o 
  19   3   2      275.86       61.19     92.19 o 
  20   3   2        3.07       75.45     97.84 o 
  21   3   2      424.83      740.88    137.02 o 
  22   3   2      798.95      999.47    157.38 o 
 -23   4   2       75.45        9.79    151.97 o 
 -22   4   2       15.12        0.00    105.65 o 
 -21   4   2        1.40        0.00     94.16 o 
 -20   4   2       79.79       52.71     94.67 o 
 -19   4   2       33.18       24.33     90.52 o 
 -18   4   2       10.63        0.00     80.38 o 
 -17   4   2      611.28      515.64    111.60 o 
 -16   4   2      790.30      971.77    103.90 o 
 -15   4   2      616.42      535.96     81.94 o 
 -14   4   2      479.85      344.91     69.36 o 
 -13   4   2      366.81      319.59     95.16 o 
 -12   4   2       65.27        1.11     56.20 o 
 -11   4   2      271.71      315.38     53.41 o 
 -10   4   2     1351.47     1444.68    112.00 o 
  -9   4   2    12187.37    13495.87    667.29 o 
  -8   4   2     8451.19     9485.92    407.19 o 
  -7   4   2     1090.43     1153.72     69.47 o 
  -6   4   2     6863.90     5803.64    255.80 o 
  -5   4   2      537.41      746.28     60.27 o 
  -4   4   2     4466.57     3540.33    143.41 o 
  -3   4   2     1434.06     1793.00     79.89 o 
  -2   4   2     1280.85     1296.84     69.88 o 
  -1   4   2      278.09      458.69     40.73 o 
   0   4   2     4065.07     4071.64    179.41 o 
   1   4   2       67.11      321.58     40.56 o 
   2   4   2      117.81      202.71     37.20 o 
   3   4   2     1966.47     1461.10     89.38 o 
   4   4   2     3490.26     3384.97    177.88 o 
   5   4   2      807.91      926.04     76.40 o 
   6   4   2      618.34      683.35     67.47 o 
   7   4   2      250.24      220.02     53.37 o 
   8   4   2      819.81      914.77     81.80 o 
   9   4   2      159.58      180.96     49.35 o 
  10   4   2     2068.51     1842.07    167.37 o 
  11   4   2      783.71     1136.24     98.81 o 
  12   4   2        5.38        3.11     47.69 o 
  13   4   2      411.14      479.48    101.44 o 
  14   4   2      741.51      872.06    103.08 o 
  15   4   2     1215.19     1519.08    136.58 o 
  16   4   2      619.94      737.50    110.50 o 
  17   4   2      716.82      823.43    152.24 o 
  18   4   2      308.46      338.40    120.58 o 
  19   4   2      217.84      391.86    132.68 o 
  20   4   2      206.91      206.94    132.78 o 
  21   4   2       13.60        0.00    108.64 o 
  22   4   2       29.59       57.90    142.93 o 
 -22   5   2      321.06      300.32    136.95 o 
 -21   5   2      299.80       50.79    113.83 o 
 -20   5   2       41.82       89.99    106.30 o 
 -19   5   2       52.79        0.00     91.87 o 
 -18   5   2       48.52        0.58     94.44 o 
 -17   5   2       33.40        0.00     77.97 o 
 -16   5   2     1493.38     1760.18    137.24 o 
 -15   5   2     3026.60     2947.11    253.74 o 
 -14   5   2     3972.14     4347.88    259.87 o 
 -13   5   2     5715.23     5454.74    388.18 o 
 -12   5   2     3233.23     2875.45    186.35 o 
 -11   5   2     3252.79     2868.73    182.73 o 
 -10   5   2      823.15     1101.26    115.45 o 
  -9   5   2        2.30       11.06     28.55 o 
  -8   5   2        2.08       21.30     31.18 o 
  -7   5   2       57.46      199.42     53.47 o 
  -6   5   2     2195.84     1941.34    131.97 o 
  -5   5   2     4848.73     5588.47    258.11 o 
  -4   5   2     6001.77     7046.75    298.88 o 
  -3   5   2     9911.70    11446.66    470.99 o 
  -2   5   2     9200.90     8129.33    343.10 o 
  -1   5   2     2281.35     2791.68    131.11 o 
   0   5   2     3599.58     3149.41    146.76 o 
   1   5   2     2769.70     3105.60    144.30 o 
   2   5   2     8075.06     8777.77    425.99 o 
   3   5   2       15.42        0.14     32.73 o 
   4   5   2     1100.16     1084.91     80.52 o 
   5   5   2     1535.43     1790.78    111.11 o 
   6   5   2     1837.20     1754.76    111.49 o 
   7   5   2     6461.31     6017.51    306.11 o 
   8   5   2     1582.73     1746.71    164.31 o 
   9   5   2     1521.02     1468.90    105.96 o 
  10   5   2     1839.16     1794.71    143.07 o 
  11   5   2     1070.87     1107.17    106.19 o 
  12   5   2      471.79      335.87     68.08 o 
  13   5   2      326.44      171.77     69.23 o 
  14   5   2      301.63      384.79    111.15 o 
  15   5   2      517.40      386.07    110.75 o 
  16   5   2     1489.53     1993.04    200.09 o 
  17   5   2     2534.08     2782.80    241.74 o 
  18   5   2     1337.32     1695.20    208.54 o 
  19   5   2      376.55      506.14    148.85 o 
  20   5   2      265.68      239.76    144.32 o 
  21   5   2      241.85      279.85    149.76 o 
 -22   6   2     1172.20     1253.42    224.85 o 
 -21   6   2      881.17      693.80    149.86 o 
 -20   6   2      716.96      653.38    153.55 o 
 -19   6   2       49.89       35.07    104.13 o 
 -18   6   2        6.83        0.00     91.50 o 
 -17   6   2       10.96       27.98     94.43 o 
 -16   6   2      697.25      553.91    117.96 o 
 -15   6   2      299.95      110.63     94.15 o 
 -14   6   2      104.96       88.31     79.86 o 
 -13   6   2      909.45     1106.26    135.24 o 
 -12   6   2     3388.48     3461.58    216.25 o 
 -11   6   2     6438.29     6487.63    448.39 o 
 -10   6   2     5102.26     4911.59    278.63 o 
  -9   6   2     3609.56     3735.59    357.09 o 
  -8   6   2      935.04     1063.12     89.33 o 
  -7   6   2       50.41        0.00     32.20 o 
  -6   6   2     2319.94     2028.76    127.11 o 
  -5   6   2     4074.18     4460.19    200.78 o 
  -4   6   2     1134.12     1180.24    112.78 o 
  -3   6   2       14.39       20.02     33.23 o 
  -2   6   2      502.78      680.66     63.83 o 
  -1   6   2     6587.09     6104.07    266.92 o 
   0   6   2    14148.26    15937.72    652.26 o 
   1   6   2     8529.77     8489.12    360.94 o 
   2   6   2      513.21      599.05     62.16 o 
   3   6   2      164.77       40.32     42.96 o 
   4   6   2       45.84        8.59     38.09 o 
   5   6   2       18.38       19.91     40.22 o 
   6   6   2       77.45       63.39     48.12 o 
   7   6   2      925.77     1337.12    109.18 o 
   8   6   2     1954.46     1964.67    163.01 o 
   9   6   2     4225.06     5165.96    276.88 o 
  10   6   2     5011.03     4964.15    389.38 o 
  11   6   2      560.70      405.65     81.32 o 
  12   6   2     1371.69     1173.45    213.29 o 
  13   6   2      186.98       53.53     96.17 o 
  14   6   2       26.73        0.00     87.65 o 
  15   6   2      165.27      116.06    113.38 o 
  16   6   2      103.04       14.51    113.17 o 
  17   6   2        2.37        0.00    113.24 o 
  18   6   2        6.75        0.00    109.13 o 
  19   6   2       67.64       29.14    122.37 o 
  20   6   2      452.99      275.18    165.28 o 
 -21   7   2      161.60       67.28    163.30 o 
 -20   7   2      399.88      324.51    239.80 o 
 -19   7   2      384.78      225.53    146.55 o 
 -18   7   2      175.34       67.37    132.11 o 
 -17   7   2       21.44        0.00    116.55 o 
 -16   7   2       68.90        0.00    114.37 o 
 -15   7   2        1.77        0.00     88.66 o 
 -14   7   2      781.62      622.21    132.26 o 
 -13   7   2      758.03      831.03    147.34 o 
 -12   7   2      226.87      386.66    114.14 o 
 -11   7   2      218.46      152.37     99.12 o 
 -10   7   2      996.03     1506.60    338.15 o 
  -9   7   2     2205.45     2315.93    301.60 o 
  -8   7   2      782.69      818.62    188.68 o 
  -7   7   2      272.89      462.75     56.38 o 
  -6   7   2     1221.98      918.69     75.05 o 
  -5   7   2       12.61       48.49     39.90 o 
  -4   7   2       37.93        0.14     39.49 o 
  -3   7   2      517.24      556.32     65.25 o 
  -2   7   2     1786.97     1488.73     92.40 o 
  -1   7   2      945.78      902.50     79.59 o 
   0   7   2      511.65      355.51     57.37 o 
   1   7   2     2419.95     2811.07    142.47 o 
   2   7   2      621.32      883.00     77.48 o 
   3   7   2      443.69      331.65     59.06 o 
   4   7   2      310.77      236.70     50.94 o 
   5   7   2       21.22       19.01     47.06 o 
   6   7   2       93.92       36.90     51.57 o 
   7   7   2        1.07       41.48     54.22 o 
   8   7   2        1.20       22.28     60.48 o 
   9   7   2      329.92      487.44     86.78 o 
  10   7   2       93.96      133.28     70.07 o 
  11   7   2      562.17      564.18    130.25 o 
  12   7   2       53.01       29.52     80.49 o 
  13   7   2       18.33        0.07     75.21 o 
  14   7   2       12.67        0.08     89.12 o 
  15   7   2        6.74        1.29     97.73 o 
  16   7   2        3.74        0.00    100.83 o 
  17   7   2       71.66       89.25    124.68 o 
  18   7   2        6.61        0.00    119.85 o 
  19   7   2      113.49       87.68    150.95 o 
 -19   8   2       16.74       27.79    133.91 o 
 -18   8   2       16.01        0.00    121.86 o 
 -17   8   2       18.77        1.56    117.72 o 
 -16   8   2        1.38       60.55    123.99 o 
 -15   8   2      140.50      261.75    123.15 o 
 -14   8   2      667.86      620.40    146.71 o 
 -13   8   2     1010.86     1124.43    167.18 o 
 -12   8   2     1947.91     2365.84    259.89 o 
 -11   8   2      768.58     1234.22    163.21 o 
 -10   8   2      873.96      538.10    119.54 o 
  -9   8   2       36.36       69.22     87.97 o 
  -8   8   2      157.03       27.06     73.44 o 
  -7   8   2      273.02      438.03    104.57 o 
  -6   8   2      169.87        0.00     79.73 o 
  -5   8   2      389.49      419.37     62.98 o 
  -4   8   2      302.98      245.21     57.99 o 
  -3   8   2     3172.97     2856.69    180.08 o 
  -2   8   2     2338.79     2550.25    138.81 o 
  -1   8   2     2225.29     1895.91    114.08 o 
   0   8   2     3289.41     2974.27    155.61 o 
   1   8   2      184.29      281.74     60.22 o 
   2   8   2       46.61       69.67     48.37 o 
   3   8   2       12.00       52.77     49.45 o 
   4   8   2      356.61      215.28     56.55 o 
   5   8   2      360.63      474.88     68.31 o 
   6   8   2      110.34      204.38     87.49 o 
   7   8   2      536.12      574.42     89.66 o 
   8   8   2     3259.39     3446.32    206.60 o 
   9   8   2     5257.26     5660.39    387.38 o 
  10   8   2     2839.37     2777.98    180.09 o 
  11   8   2      578.30      460.47    117.95 o 
  12   8   2      455.08      444.11    125.74 o 
  13   8   2      141.63       54.47    101.06 o 
  14   8   2        7.19        0.00     99.26 o 
  15   8   2      216.86        0.00    103.10 o 
  16   8   2        0.78       62.85    112.37 o 
  17   8   2       99.62        0.00    129.95 o 
  18   8   2      236.58      247.43    147.86 o 
 -18   9   2       27.93        0.00    140.51 o 
 -17   9   2       17.01        0.00    130.17 o 
 -16   9   2      278.01      212.27    190.14 o 
 -15   9   2     1325.88     1604.23    337.32 o 
 -14   9   2     2063.42     2233.14    228.14 o 
 -13   9   2     2435.97     2523.01    296.51 o 
 -12   9   2      958.44     1551.02    262.68 o 
 -11   9   2      730.01      660.12    140.88 o 
 -10   9   2      483.86      510.29    123.18 o 
  -9   9   2       26.05        0.17     83.60 o 
  -8   9   2        9.69        0.00     83.47 o 
  -7   9   2       57.19       20.03     87.68 o 
  -6   9   2     1166.44     1462.53    174.38 o 
  -5   9   2     6078.11     5593.82    376.55 o 
  -4   9   2     4505.94     4568.43    263.82 o 
  -3   9   2     4176.24     4222.56    244.78 o 
  -2   9   2     3856.54     4000.02    202.20 o 
  -1   9   2     2417.35     2158.21    126.10 o 
   0   9   2      549.62      971.92     95.10 o 
   1   9   2      768.30      697.16     82.70 o 
   2   9   2       33.53        2.43     51.06 o 
   3   9   2      307.88      154.26     60.83 o 
   4   9   2      453.81      229.65     66.65 o 
   5   9   2      904.28     1194.16    105.10 o 
   6   9   2     3177.91     3040.62    163.02 o 
   7   9   2     5388.55     5029.66    310.43 o 
   8   9   2     4659.74     4822.68    270.81 o 
   9   9   2     6050.40     6391.93    624.48 o 
  10   9   2     2663.21     2281.02    201.54 o 
  11   9   2       49.03      123.83    107.37 o 
  12   9   2      119.99        0.00     96.25 o 
  13   9   2       30.48        0.06    102.56 o 
  14   9   2        1.74        0.07     92.01 o 
  15   9   2       82.82        0.00    114.55 o 
  16   9   2      698.00      473.70    296.72 o 
  17   9   2     1371.20     1170.73    229.62 o 
 -16  10   2       42.67       55.54    144.19 o 
 -15  10   2        2.92        0.00    132.67 o 
 -14  10   2        4.51       29.04    120.77 o 
 -13  10   2        6.28        0.00    120.40 o 
 -12  10   2        3.54       11.16     98.89 o 
 -11  10   2      239.69      166.22    125.38 o 
 -10  10   2       70.87      124.54    110.44 o 
  -9  10   2       36.25       64.23    100.63 o 
  -8  10   2        4.00        6.41    103.46 o 
  -7  10   2        8.70        0.00     91.19 o 
  -6  10   2       71.01       27.45     98.26 o 
  -5  10   2        0.17       19.36    103.03 o 
  -4  10   2       61.44      124.10    108.90 o 
  -3  10   2      152.36      209.40     93.18 o 
  -2  10   2      753.12      750.35    185.67 o 
  -1  10   2      474.76      765.21    114.42 o 
   0  10   2      686.85      525.70     85.97 o 
   1  10   2       62.43        2.37     60.52 o 
   2  10   2       24.07        0.00     58.90 o 
   3  10   2       79.29       37.01     58.03 o 
   4  10   2       46.63       80.06     64.40 o 
   5  10   2       13.88       71.84     64.09 o 
   6  10   2        8.36       36.55     61.62 o 
   7  10   2       19.31       72.86     68.28 o 
   8  10   2       87.99      161.05     87.81 o 
   9  10   2      188.38      160.24    118.12 o 
  10  10   2      118.93      181.22    120.03 o 
  11  10   2      291.11      262.19    130.76 o 
  12  10   2      248.90      189.62    121.79 o 
  13  10   2       91.41        0.00    119.49 o 
  14  10   2        2.40        4.95    105.86 o 
  15  10   2        2.59        0.00    124.05 o 
 -14  11   2       65.54       39.79    137.70 o 
 -13  11   2        7.16        0.00    113.04 o 
 -12  11   2       47.45        0.00    117.22 o 
 -11  11   2        3.20       41.31    107.37 o 
 -10  11   2        2.22        0.00    112.88 o 
  -9  11   2      173.72       82.68    113.84 o 
  -8  11   2      855.70     1086.94    177.32 o 
  -7  11   2     1314.56     1441.02    470.68 o 
  -6  11   2      140.07       76.66    109.68 o 
  -5  11   2       42.31        2.30    110.37 o 
  -4  11   2       35.02        0.00    104.98 o 
  -3  11   2      160.44       38.82    115.01 o 
  -2  11   2       26.59        0.05     80.89 o 
  -1  11   2        0.14        0.04     77.92 o 
   0  11   2      198.83       88.88     87.71 o 
   1  11   2      370.54      382.67    100.83 o 
   2  11   2      519.78      495.02    130.65 o 
   3  11   2      474.96      310.13     80.61 o 
   4  11   2      120.93       54.10     69.03 o 
   5  11   2       19.41       30.00     68.11 o 
   6  11   2        6.86        0.00     93.74 o 
   7  11   2        4.89        0.00     98.25 o 
   8  11   2       67.45      323.66    332.85 o 
   9  11   2      275.77      221.19    129.04 o 
  10  11   2      140.91        0.00    117.31 o 
  11  11   2      120.40      107.35    128.19 o 
  12  11   2      146.85       30.39    116.88 o 
  13  11   2      270.23      103.57    135.96 o 
 -12  12   2      258.03      224.20    220.13 o 
 -11  12   2      359.45      298.92    140.23 o 
 -10  12   2      237.61      121.01    141.35 o 
  -9  12   2        1.82        4.36    129.11 o 
  -8  12   2       73.24       48.71    117.74 o 
  -7  12   2       35.07       73.52    127.40 o 
  -6  12   2      243.62       25.73    111.81 o 
  -5  12   2      169.10       48.70    117.14 o 
  -4  12   2        5.82       14.35    113.22 o 
  -3  12   2      210.12      105.35    126.81 o 
  -2  12   2      445.13      278.34    130.43 o 
  -1  12   2      916.25      791.30    193.07 o 
   0  12   2     1135.54     1102.63    149.02 o 
   1  12   2      537.71      534.68    122.58 o 
   2  12   2      187.54      100.09     98.79 o 
   3  12   2       19.48        0.00     94.98 o 
   4  12   2      136.53      101.35    124.97 o 
   5  12   2      138.17      248.17    156.38 o 
   6  12   2        2.03       36.95     96.21 o 
   7  12   2      194.95      201.34    118.24 o 
   8  12   2      613.09      717.12    153.76 o 
   9  12   2      978.74     1070.84    178.09 o 
  10  12   2      610.00      297.00    137.98 o 
  -8  13   2      228.68      149.49    152.26 o 
  -7  13   2      168.04      198.22    142.63 o 
  -6  13   2      105.78      128.32    148.85 o 
  -5  13   2       71.84        0.00    120.79 o 
  -4  13   2      151.33       74.39    136.12 o 
  -3  13   2      224.76       69.62    134.37 o 
  -2  13   2      127.42        0.00    133.47 o 
  -1  13   2       43.47        0.00    117.93 o 
   0  13   2       48.62       32.30    137.99 o 
   1  13   2      104.72        0.00    221.67 o 
   2  13   2       88.79       24.45    148.94 o 
   3  13   2       29.59        0.00    186.51 o 
   4  13   2       25.79        0.00    169.36 o 
   5  13   2      121.13       67.10    181.77 o 
   6  13   2      288.59      484.21    207.30 o 
 -23   1   3      262.77      247.22    145.28 o 
 -22   1   3       91.18       27.37    119.20 o 
 -21   1   3      274.38      216.02    104.07 o 
 -20   1   3      566.97      553.16    109.05 o 
 -19   1   3      479.02      768.51    100.35 o 
 -18   1   3       94.95       83.24     63.78 o 
 -17   1   3      308.71      265.99     60.70 o 
 -16   1   3      114.28      144.30     55.68 o 
 -15   1   3     2502.04     2247.36    166.76 o 
 -14   1   3     1612.00     1356.15     76.60 o 
 -13   1   3     2834.69     3177.25    129.15 o 
 -12   1   3       35.63        8.94     26.65 o 
 -11   1   3      810.73      900.91     54.15 o 
 -10   1   3     3249.06     3396.97    130.94 o 
  -9   1   3     7979.11     8859.80    308.28 o 
  -8   1   3     5006.39     4915.82    161.62 o 
  -7   1   3     1778.42     1818.83     77.54 o 
  -6   1   3        0.66        8.73     14.65 o 
  -5   1   3        8.73       14.04     13.54 o 
  -4   1   3    13604.09    12202.67    447.67 o 
  -3   1   3     1698.77     1843.30     76.68 o 
  -2   1   3      150.81      150.90     26.87 o 
  -1   1   3    19497.99    16770.39    811.73 o 
   0   1   3     6730.66     8507.84    354.54 o 
   1   1   3    20297.48    18080.71   1022.55 o 
   2   1   3     2017.54     3693.67    268.75 o 
   3   1   3     3954.95     3061.57    154.42 o 
   4   1   3      300.72      511.74     53.19 o 
   5   1   3     2439.50     1590.39     80.04 o 
   6   1   3     2052.90     2039.28    100.02 o 
   7   1   3     1230.39     1061.28     64.56 o 
   8   1   3     6781.74     5524.15    292.15 o 
   9   1   3     2588.24     2792.40    159.63 o 
  10   1   3     1739.16     1928.75    106.02 o 
  11   1   3     6633.88     7951.99    345.89 o 
  12   1   3     6186.79     5640.47    259.93 o 
  13   1   3     2273.08     2250.40    195.25 o 
  14   1   3      953.31     1133.49    192.86 o 
  15   1   3      200.22      187.89     62.93 o 
  16   1   3       72.88       25.54     62.58 o 
  17   1   3       85.37       30.23     66.31 o 
  18   1   3      198.70       93.55     79.03 o 
  19   1   3       43.05        0.00     72.78 o 
  20   1   3        0.02        0.00     81.06 o 
  21   1   3      255.97      100.22     94.66 o 
  22   1   3      418.05      325.55    127.16 o 
 -24   2   3      284.54      197.81    184.56 o 
 -23   2   3       40.15       42.74    122.46 o 
 -22   2   3      116.36       83.53    123.63 o 
 -21   2   3      396.64      436.66    145.49 o 
 -20   2   3      816.59      647.59    124.88 o 
 -19   2   3     2925.12     2858.27    360.38 o 
 -18   2   3     2624.47     2268.11    199.22 o 
 -17   2   3      852.46      844.27    123.91 o 
 -16   2   3     7538.30     9137.78    764.08 o 
 -15   2   3     7378.39     7894.73    494.31 o 
 -14   2   3     1462.31     1667.59     96.01 o 
 -13   2   3     1599.23     1648.09     81.48 o 
 -12   2   3      140.84      222.69     35.04 o 
 -11   2   3      769.78      845.81     52.78 o 
 -10   2   3     1133.67     1324.98     72.86 o 
  -9   2   3     8605.72     9669.73    364.64 o 
  -8   2   3     2833.02     2668.02    128.68 o 
  -7   2   3     8322.00     8135.60    501.47 o 
  -6   2   3    17377.31    17237.81    710.61 o 
  -5   2   3     4809.86     4567.53    308.70 o 
  -4   2   3     2530.39     2480.30    138.27 o 
  -3   2   3       10.56       38.10     17.48 o 
  -2   2   3     3517.25     2556.20    102.87 o 
  -1   2   3     9320.99     7983.76    891.86 o 
   0   2   3     7864.91     7270.50    975.62 o 
   1   2   3    17063.11    14845.50   1406.36 o 
   2   2   3    27440.71    31111.84   1990.41 o 
   3   2   3     5896.88     6794.47    560.46 o 
   4   2   3    21894.12    20168.38    942.65 o 
   5   2   3     9531.47     8490.62    542.43 o 
   6   2   3     2934.08     2543.78    142.77 o 
   7   2   3     2201.05     2116.44    123.98 o 
   8   2   3      234.21      137.35     35.71 o 
   9   2   3       34.87       51.32     35.60 o 
  10   2   3      631.24      748.39     86.07 o 
  11   2   3     3096.45     3834.68    274.01 o 
  12   2   3     3731.14     4393.77    209.39 o 
  13   2   3     6521.99     6531.50    294.42 o 
  14   2   3     5055.52     5538.36    318.46 o 
  15   2   3     3165.40     3875.30    363.54 o 
  16   2   3     2617.85     2524.72    162.49 o 
  17   2   3     1152.00     1209.45    187.18 o 
  18   2   3      257.08      397.87     99.05 o 
  19   2   3        4.78        2.99     77.11 o 
  20   2   3        2.17       23.44     93.56 o 
  21   2   3       43.24       18.29    106.69 o 
  22   2   3      126.37      305.34    120.51 o 
 -23   3   3        0.10        0.00    142.87 o 
 -22   3   3       23.41        0.00    118.18 o 
 -21   3   3        0.22       17.11    126.56 o 
 -20   3   3       43.92       35.48     93.34 o 
 -19   3   3       26.54       57.50     74.05 o 
 -18   3   3      152.70      102.93     68.14 o 
 -17   3   3     2213.51     2206.62    181.82 o 
 -16   3   3      241.48      201.14     70.75 o 
 -15   3   3      248.92      212.72     67.58 o 
 -14   3   3      240.15      260.14     53.22 o 
 -13   3   3       46.05       21.59     37.30 o 
 -12   3   3       65.29       23.35     39.97 o 
 -11   3   3      151.62      143.29     30.89 o 
 -10   3   3      211.86      293.01     44.26 o 
  -9   3   3      103.77      105.34     32.97 o 
  -8   3   3     9947.46    10486.04    747.12 o 
  -7   3   3     1287.43     1645.44    109.14 o 
  -6   3   3        0.67       11.24     32.32 o 
  -5   3   3      287.87      257.92     44.92 o 
  -4   3   3      167.02      112.57     23.44 o 
  -3   3   3       25.28       45.04     19.92 o 
  -2   3   3      177.93      104.12     24.70 o 
  -1   3   3      619.82      569.36     37.27 o 
   0   3   3     3440.39     3070.94    175.76 o 
   1   3   3      828.04      450.62     73.03 o 
   2   3   3      942.90      685.30     60.38 o 
   3   3   3     1053.12     1222.13    172.67 o 
   4   3   3       44.24       56.12     37.20 o 
   5   3   3      369.28      504.21     81.63 o 
   6   3   3      667.68      648.70    138.95 o 
   7   3   3      219.11      216.67     45.97 o 
   8   3   3      107.31       46.33     36.26 o 
   9   3   3      176.09       82.76     45.26 o 
  10   3   3       36.61        0.00     44.60 o 
  11   3   3      389.58      543.86     76.15 o 
  12   3   3       72.97      123.01     82.73 o 
  13   3   3      107.73       88.22     87.75 o 
  14   3   3      239.09      173.60     69.66 o 
  15   3   3      406.17      438.35     91.02 o 
  16   3   3      199.67      208.82     81.21 o 
  17   3   3       58.73       43.39     81.10 o 
  18   3   3       27.63       22.73     81.33 o 
  19   3   3      160.02      114.84    120.50 o 
  20   3   3        2.07        0.00    107.07 o 
  21   3   3        0.01        0.00    132.79 o 
 -23   4   3     1051.58      906.34    204.37 o 
 -22   4   3     1606.57     1612.04    219.51 o 
 -21   4   3      928.50      783.67    147.12 o 
 -20   4   3      533.97      558.52    130.22 o 
 -19   4   3      219.12      126.76    109.15 o 
 -18   4   3      690.32      808.24    148.12 o 
 -17   4   3      132.30       43.63     68.00 o 
 -16   4   3       14.61        0.00     57.11 o 
 -15   4   3       14.60        6.77     57.26 o 
 -14   4   3      926.10      931.85    109.75 o 
 -13   4   3     3451.15     3851.54    229.90 o 
 -12   4   3     6814.50     6570.28    351.25 o 
 -11   4   3     7711.00     7852.84    679.65 o 
 -10   4   3     3706.15     3211.14    280.46 o 
  -9   4   3     1085.85     1265.14    107.16 o 
  -8   4   3      478.12      610.35     74.10 o 
  -7   4   3      202.22      226.79     49.49 o 
  -6   4   3     1161.05     1210.30     71.83 o 
  -5   4   3      810.49      734.99     78.95 o 
  -4   4   3      403.86      442.38     34.51 o 
  -3   4   3    12923.36    12806.11    472.96 o 
  -2   4   3    13160.39    15038.66    560.78 o 
  -1   4   3    11903.15    13671.80    576.44 o 
   0   4   3    21059.27    22748.34   1052.76 o 
   1   4   3      242.97      121.01     36.93 o 
   2   4   3     2105.01     2405.47    135.43 o 
   3   4   3      384.88      278.75     63.32 o 
   4   4   3     1403.58      846.50     76.32 o 
   5   4   3      136.66      101.50     41.22 o 
   6   4   3      124.67      200.01     49.35 o 
   7   4   3      373.83      415.51     98.56 o 
   8   4   3     1193.63     1078.52     93.44 o 
   9   4   3     3385.99     3350.63    397.71 o 
  10   4   3     3354.83     3910.47    218.58 o 
  11   4   3     1730.86     1773.92    133.57 o 
  12   4   3     1359.50     1342.70    118.15 o 
  13   4   3       64.06       62.57     63.28 o 
  14   4   3      162.77      185.36     92.80 o 
  15   4   3      447.43      670.02    177.33 o 
  16   4   3      822.04      888.57    122.43 o 
  17   4   3       19.90      106.14     87.89 o 
  18   4   3      766.44      555.52    149.45 o 
  19   4   3      804.12     1289.17    331.74 o 
  20   4   3      868.07     1176.99    185.48 o 
  21   4   3      581.99      737.53    177.87 o 
 -22   5   3        8.24        3.47    116.88 o 
 -21   5   3      415.55      232.95    122.59 o 
 -20   5   3     1393.71     1199.31    258.37 o 
 -19   5   3     1483.21     1318.03    259.56 o 
 -18   5   3     1388.38     1372.54    137.99 o 
 -17   5   3      576.57      389.27     90.50 o 
 -16   5   3       18.87        2.68     73.42 o 
 -15   5   3      526.78      454.60    101.98 o 
 -14   5   3     1556.50     1758.88    154.85 o 
 -13   5   3      706.12      757.30    105.24 o 
 -12   5   3        2.47        4.53     58.81 o 
 -11   5   3      711.34      749.84    139.12 o 
 -10   5   3     5148.84     5561.62    506.52 o 
  -9   5   3    13932.01    15291.16    762.35 o 
  -8   5   3     4300.41     4579.04    210.98 o 
  -7   5   3      326.70      311.59     34.32 o 
  -6   5   3        0.41        3.61     21.64 o 
  -5   5   3     1264.40     1313.95     67.26 o 
  -4   5   3     3968.15     3843.94    158.06 o 
  -3   5   3     4957.29     4906.01    193.73 o 
  -2   5   3     2396.76     2930.43    138.33 o 
  -1   5   3     1314.79     1796.75     93.84 o 
   0   5   3      479.11      641.35     56.24 o 
   1   5   3    14736.60    18529.60    966.59 o 
   2   5   3    11321.62    12737.82    607.05 o 
   3   5   3     1028.15     1244.41     89.73 o 
   4   5   3      174.15      253.80     51.26 o 
   5   5   3      211.37      184.96     51.42 o 
   6   5   3     1070.21     1228.02     99.80 o 
   7   5   3     4585.32     3819.03    261.21 o 
   8   5   3     2688.42     2699.22    427.94 o 
   9   5   3     2643.05     2259.19    224.21 o 
  10   5   3      117.38       69.95     65.57 o 
  11   5   3     3141.03     3004.63    240.15 o 
  12   5   3     1507.94     1615.26    155.16 o 
  13   5   3      815.34      860.44    105.27 o 
  14   5   3      291.67      309.95     83.08 o 
  15   5   3       31.01       33.45    101.52 o 
  16   5   3      663.05      739.76    114.94 o 
  17   5   3      825.20     1064.46    169.43 o 
  18   5   3      666.61      608.67    152.95 o 
  19   5   3      650.20      727.91    162.02 o 
  20   5   3       63.95        3.83    132.57 o 
 -22   6   3      438.70      511.98    152.64 o 
 -21   6   3      507.62      387.71    141.13 o 
 -20   6   3      958.90      999.10    171.71 o 
 -19   6   3      857.68      857.78    179.86 o 
 -18   6   3      120.41       34.31    100.98 o 
 -17   6   3       11.07       44.09     87.79 o 
 -16   6   3      411.66      320.43    103.00 o 
 -15   6   3     1190.66     1448.84    150.98 o 
 -14   6   3     1879.47     1881.79    163.74 o 
 -13   6   3     2462.07     2692.68    218.23 o 
 -12   6   3     2985.97     2585.46    179.47 o 
 -11   6   3      926.37     1130.00    120.05 o 
 -10   6   3     2549.19     2035.57    150.45 o 
  -9   6   3     2228.75     2130.73    288.72 o 
  -8   6   3     1047.66     1501.47    127.83 o 
  -7   6   3      591.90      530.40     48.36 o 
  -6   6   3     1171.18      955.28     77.84 o 
  -5   6   3     2893.43     3242.19    160.98 o 
  -4   6   3     4453.94     4855.50    216.55 o 
  -3   6   3     7890.52     6753.20    291.22 o 
  -2   6   3     3603.70     4755.64    215.10 o 
  -1   6   3     7074.50     8147.10    345.94 o 
   0   6   3    17316.83    18637.13    761.91 o 
   1   6   3    11631.80    13630.37    683.07 o 
   2   6   3     5499.56     6456.20    325.92 o 
   3   6   3     2150.26     1559.40    106.20 o 
   4   6   3      495.58     1059.64    175.55 o 
   5   6   3     2138.48     2365.24    143.97 o 
   6   6   3     3232.94     3069.44    178.04 o 
   7   6   3     4476.52     5198.29    275.91 o 
   8   6   3     7081.77     7965.77    402.77 o 
   9   6   3    11749.49    11818.65    919.69 o 
  10   6   3     4124.23     3246.63    343.31 o 
  11   6   3     1679.94     1587.07    134.64 o 
  12   6   3     1179.77     1287.20    158.15 o 
  13   6   3      417.30      379.68     89.63 o 
  14   6   3      698.04      666.95    131.98 o 
  15   6   3      507.33      639.75    141.84 o 
  16   6   3      188.01       37.32    109.96 o 
  17   6   3      584.11      586.35    176.26 o 
  18   6   3      973.35     1122.57    181.92 o 
  19   6   3      383.45      527.05    169.29 o 
  20   6   3      273.46      269.01    160.52 o 
 -21   7   3       72.46       78.07    140.09 o 
 -20   7   3      400.73      207.51    132.24 o 
 -19   7   3      177.19       36.10    116.22 o 
 -18   7   3       24.68       28.82    100.14 o 
 -17   7   3      248.27       77.38    108.61 o 
 -16   7   3        1.02        0.00     91.12 o 
 -15   7   3     1259.29     1499.84    296.97 o 
 -14   7   3      876.30     1245.85    154.35 o 
 -13   7   3      476.64      625.49    107.90 o 
 -12   7   3      178.71       41.32     76.68 o 
 -11   7   3      339.22      380.68     93.48 o 
 -10   7   3     1383.88     1555.40    215.46 o 
  -9   7   3     3001.08     3037.71    381.33 o 
  -8   7   3     1959.25     2420.86    196.70 o 
  -7   7   3      695.70      537.00    117.25 o 
  -6   7   3      363.54      429.54     75.86 o 
  -5   7   3     1114.17     1043.31    147.11 o 
  -4   7   3     2203.34     2338.10    122.25 o 
  -3   7   3     2267.35     1880.85    106.86 o 
  -2   7   3       22.72       16.27     40.48 o 
  -1   7   3       33.09       56.27     43.85 o 
   0   7   3     2453.46     2395.41    128.52 o 
   1   7   3     2904.13     3113.38    155.91 o 
   2   7   3      565.70      410.29     59.95 o 
   3   7   3     1442.70     1348.00     96.77 o 
   4   7   3      390.62      595.87     75.75 o 
   5   7   3      105.22       62.63     53.01 o 
   6   7   3      804.84     1089.15    106.37 o 
   7   7   3     3080.30     3073.97    185.42 o 
   8   7   3     1740.13     2138.84    147.05 o 
   9   7   3      261.86      163.93     80.98 o 
  10   7   3      119.81      219.77     91.52 o 
  11   7   3      198.25       31.32     69.33 o 
  12   7   3      443.87      411.34    142.00 o 
  13   7   3      613.72      431.40    139.36 o 
  14   7   3      224.44      120.78    120.45 o 
  15   7   3        3.76        8.22    103.72 o 
  16   7   3      471.55      581.70    149.51 o 
  17   7   3      314.53      632.99    169.93 o 
  18   7   3      127.77      107.13    132.83 o 
  19   7   3       23.05      158.37    155.41 o 
 -20   8   3      548.55      392.86    455.40 o 
 -19   8   3      234.29        8.73    145.23 o 
 -18   8   3        3.39        0.00    111.27 o 
 -17   8   3        8.69       34.48    116.01 o 
 -16   8   3       63.53       39.63    125.87 o 
 -15   8   3        6.40        0.00    104.80 o 
 -14   8   3      327.41      425.79    132.00 o 
 -13   8   3     2287.50     2155.29    206.27 o 
 -12   8   3     2576.75     2846.34    566.17 o 
 -11   8   3     3675.01     3025.48    347.78 o 
 -10   8   3     2099.62     1994.70    183.54 o 
  -9   8   3      690.13      937.10    261.50 o 
  -8   8   3      921.89      973.77    141.08 o 
  -7   8   3      984.91     1057.34    194.47 o 
  -6   8   3        7.17        0.00     79.94 o 
  -5   8   3      441.74      438.56    109.86 o 
  -4   8   3     1399.57     1713.85    140.60 o 
  -3   8   3     1371.64     1896.77    116.31 o 
  -2   8   3     5197.84     3922.07    190.14 o 
  -1   8   3     4852.05     5392.85    248.40 o 
   0   8   3     8335.70     8991.33    389.13 o 
   1   8   3     6951.70     7150.08    346.99 o 
   2   8   3     2405.85     2339.90    190.58 o 
   3   8   3       94.62      279.15     61.38 o 
   4   8   3      167.40       67.12     53.31 o 
   5   8   3       92.76       54.41     59.12 o 
   6   8   3        2.91        5.17     57.99 o 
   7   8   3     1044.52     1236.86    123.45 o 
   8   8   3      839.72      965.26    113.55 o 
   9   8   3     1752.63     1907.22    154.05 o 
  10   8   3     4438.37     4341.64    332.24 o 
  11   8   3     1264.75     1104.98    162.08 o 
  12   8   3      132.59       13.89     99.97 o 
  13   8   3       97.45        0.14     91.16 o 
  14   8   3        4.87        0.00     96.00 o 
  15   8   3        2.27        0.00     98.19 o 
  16   8   3       17.30        0.00    108.05 o 
  17   8   3       42.33       46.87    135.46 o 
 -18   9   3        5.29        0.00    123.60 o 
 -17   9   3       58.81        0.00    139.75 o 
 -16   9   3       32.66       18.23    118.90 o 
 -15   9   3       21.05        0.14    123.55 o 
 -14   9   3       29.27        1.76    115.75 o 
 -13   9   3        5.52       82.59    116.58 o 
 -12   9   3        1.10        5.91    112.79 o 
 -11   9   3        9.75       24.76    103.86 o 
 -10   9   3      143.52      190.10    111.52 o 
  -9   9   3      422.71      483.72    128.24 o 
  -8   9   3      195.09      165.11    138.11 o 
  -7   9   3       19.42       24.15     85.88 o 
  -6   9   3      348.17      365.97    114.11 o 
  -5   9   3        4.82       39.38     89.56 o 
  -4   9   3       33.22        0.00     97.46 o 
  -3   9   3       67.07       29.19     69.81 o 
  -2   9   3      367.47      394.87     93.82 o 
  -1   9   3      211.05       37.78     73.55 o 
   0   9   3        4.89        1.45     52.26 o 
   1   9   3       13.51        0.00     53.99 o 
   2   9   3      288.44      182.21     63.73 o 
   3   9   3      128.06      199.26     67.07 o 
   4   9   3      199.83      122.88     59.67 o 
   5   9   3       21.22        0.00     54.79 o 
   6   9   3       32.66       16.38     56.69 o 
   7   9   3       64.05       73.68     76.15 o 
   8   9   3      234.68      166.57     80.25 o 
   9   9   3      578.66      676.75    111.22 o 
  10   9   3      948.19      905.53    151.44 o 
  11   9   3       51.38        0.00    103.03 o 
  12   9   3       54.48       26.25    117.41 o 
  13   9   3       21.47       23.62    105.35 o 
  14   9   3       19.24       32.47    112.15 o 
  15   9   3        5.23        0.00    112.91 o 
  16   9   3       19.21        0.00    119.48 o 
 -16  10   3        2.98        0.00    135.24 o 
 -15  10   3      124.29       79.87    129.45 o 
 -14  10   3      456.43      507.96    152.90 o 
 -13  10   3     1098.95     1273.01    428.69 o 
 -12  10   3     1069.15     1022.52    231.64 o 
 -11  10   3     1158.27     1160.01    175.27 o 
 -10  10   3     2190.63     2323.10    236.59 o 
  -9  10   3     1730.77     2148.03    215.45 o 
  -8  10   3      871.77     1268.13    183.54 o 
  -7  10   3        2.65        0.00     91.13 o 
  -6  10   3      606.01      707.56    147.90 o 
  -5  10   3        1.52        0.00    100.10 o 
  -4  10   3      235.45      167.46    109.84 o 
  -3  10   3     1061.98     1161.89    171.56 o 
  -2  10   3     1706.72     1542.49    173.98 o 
  -1  10   3     2102.97     2387.05    173.73 o 
   0  10   3     3064.87     3128.27    207.19 o 
   1  10   3     1227.89     1253.90    139.06 o 
   2  10   3      107.79       16.73     62.16 o 
   3  10   3      264.88      158.53     66.45 o 
   4  10   3      159.41      273.85     72.71 o 
   5  10   3       95.51      112.27     68.97 o 
   6  10   3       19.80        6.16     64.81 o 
   7  10   3      740.66      555.13     92.87 o 
   8  10   3      834.27      877.14    108.29 o 
   9  10   3      918.72     1370.62    183.61 o 
  10  10   3     1704.38     1806.66    211.55 o 
  11  10   3      710.76      500.64    144.05 o 
  12  10   3      112.22       10.16    121.27 o 
  13  10   3       11.52        0.00    106.84 o 
  14  10   3       15.05        0.00    121.24 o 
 -14  11   3       45.06       32.94    138.90 o 
 -13  11   3       15.49        0.14    127.20 o 
 -12  11   3        9.10        0.00    114.79 o 
 -11  11   3       37.10       62.52    131.26 o 
 -10  11   3      364.13      574.76    153.10 o 
  -9  11   3      619.34      732.87    157.64 o 
  -8  11   3       71.78       29.39    121.70 o 
  -7  11   3       28.30       81.06    118.18 o 
  -6  11   3       66.38        0.00    110.59 o 
  -5  11   3      151.32      204.32    129.10 o 
  -4  11   3      370.17      289.96    134.09 o 
  -3  11   3      325.88      291.96    128.63 o 
  -2  11   3      193.88       72.69    117.58 o 
  -1  11   3       15.46        2.29     87.58 o 
   0  11   3      229.06      221.85     97.69 o 
   1  11   3       69.12       76.19     87.42 o 
   2  11   3       12.18       10.69     81.92 o 
   3  11   3      127.54       30.09     84.87 o 
   4  11   3       15.53        5.23     82.67 o 
   5  11   3      281.13      146.16     77.47 o 
   6  11   3      513.28      568.83     97.70 o 
   7  11   3      338.50      356.55    102.10 o 
   8  11   3       84.21       28.72    106.18 o 
   9  11   3       52.85       28.16    110.25 o 
  10  11   3       86.58      103.88    123.20 o 
  11  11   3       70.31       80.46    118.39 o 
  12  11   3      111.52        0.00    113.14 o 
 -11  12   3      227.68      113.00    136.99 o 
 -10  12   3      220.36      161.95    133.69 o 
  -9  12   3      143.87        6.14    137.71 o 
  -8  12   3      436.83      493.95    149.30 o 
  -7  12   3      970.26     1278.19    449.55 o 
  -6  12   3      937.74     1007.24    184.94 o 
  -5  12   3      598.09      547.26    161.02 o 
  -4  12   3      327.57      329.50    148.58 o 
  -3  12   3      360.00       70.34    131.79 o 
  -2  12   3      351.14      310.20    147.99 o 
  -1  12   3      381.11      582.42    238.69 o 
   0  12   3      393.75      568.32    163.36 o 
   1  12   3      524.92      503.40    119.97 o 
   2  12   3      463.98      408.28    117.43 o 
   3  12   3      533.13      395.65    112.85 o 
   4  12   3      533.77      444.15    143.92 o 
   5  12   3      298.31      151.47    101.50 o 
   6  12   3      265.46      242.04    187.77 o 
   7  12   3      289.54      312.34    183.31 o 
   8  12   3      220.51      267.19    133.65 o 
   9  12   3      417.41      244.93    132.06 o 
  -7  13   3      149.06       35.28    136.21 o 
  -6  13   3        8.13       24.89    125.47 o 
  -5  13   3      129.83        0.00    134.42 o 
  -4  13   3      144.63       44.68    142.67 o 
  -3  13   3       63.66       43.93    131.29 o 
  -2  13   3        2.81       63.24    132.19 o 
  -1  13   3       99.12        0.00    130.44 o 
   0  13   3      162.03       75.34    142.11 o 
   1  13   3      206.24      146.93    150.42 o 
   2  13   3      261.27      251.68    143.78 o 
   3  13   3      165.58      137.60    135.92 o 
   4  13   3        0.50        0.00    159.17 o 
   5  13   3       63.67       50.78    154.43 o 
 -23   0   4      258.52      152.75    219.02 o 
 -22   0   4      973.41     1371.03    294.91 o 
 -21   0   4      290.63      133.78    180.38 o 
 -20   0   4       30.19       43.38     98.13 o 
 -19   0   4      361.44      728.95    132.77 o 
 -18   0   4       84.07      291.59    105.71 o 
 -17   0   4     1525.60     1647.73    211.90 o 
 -16   0   4      616.04      867.24    125.11 o 
 -15   0   4     2739.17     2293.59    339.97 o 
 -14   0   4      494.76      403.55    126.19 o 
 -13   0   4     1290.75     1314.93    175.92 o 
 -12   0   4      333.55      286.15     55.66 o 
 -11   0   4      992.35      907.22     72.68 o 
 -10   0   4     1756.30     1793.10    122.14 o 
  -9   0   4     6940.35     7223.58    360.37 o 
  -8   0   4      151.79       83.80     30.44 o 
  -7   0   4      872.02      977.32     89.76 o 
  -6   0   4    13786.45    13806.76    674.16 o 
  -5   0   4      172.79      101.68     26.82 o 
  -4   0   4     4979.05     4716.74    283.74 o 
  -3   0   4     1109.20      956.43     99.33 o 
  -2   0   4     5216.40     3738.79    318.48 o 
  -1   0   4     6876.14     6045.60    503.60 o 
   0   0   4     6855.30     6537.62    545.03 o 
   1   0   4     7123.36    10624.75    874.54 o 
   2   0   4    36259.19    36487.72   2946.14 o 
   3   0   4    10661.84     8252.17    478.91 o 
   4   0   4     5088.15     4634.08    281.48 o 
   5   0   4     5018.64     5307.01    320.37 o 
   6   0   4     1685.51      802.97    108.81 o 
   7   0   4      771.20      521.50     69.57 o 
   8   0   4     1217.21     1104.35    105.63 o 
   9   0   4      895.22      758.38     93.13 o 
  10   0   4     1084.71      864.17    226.06 o 
  11   0   4      458.08      261.19     83.53 o 
  12   0   4     2123.87     1928.05    231.99 o 
  13   0   4     1562.84     1680.06    176.74 o 
  14   0   4     2287.96     2186.34    197.74 o 
  15   0   4     1765.25     1680.40    178.50 o 
  16   0   4      194.64      369.17    112.55 o 
  17   0   4       12.40        0.00     92.66 o 
  18   0   4       23.89        7.97    102.77 o 
  19   0   4       11.52       56.99    117.24 o 
  20   0   4      304.22      178.28    131.84 o 
  21   0   4      116.75       14.83    128.97 o 
 -24   1   4      881.12     1028.83    296.72 o 
 -23   1   4      774.63      696.03    174.97 o 
 -22   1   4      675.45      806.04    131.28 o 
 -21   1   4      132.09        0.00     90.94 o 
 -20   1   4       46.22        0.00     81.28 o 
 -19   1   4      167.30       60.52     84.52 o 
 -18   1   4      252.28       58.41     71.80 o 
 -17   1   4       10.54        1.15     52.69 o 
 -16   1   4     1744.53     1777.68    116.19 o 
 -15   1   4     5306.97     5265.98    364.69 o 
 -14   1   4     3129.86     2818.59    134.26 o 
 -13   1   4     5653.78     5820.07    214.03 o 
 -12   1   4     2572.52     2431.98    101.63 o 
 -11   1   4     1422.22     1499.41     69.75 o 
 -10   1   4     1703.74     1769.47     75.99 o 
  -9   1   4      604.02      494.38     35.77 o 
  -8   1   4     2696.66     2816.20    115.93 o 
  -7   1   4     7601.41     7352.46    275.22 o 
  -6   1   4     5544.30     5676.19    219.08 o 
  -5   1   4      566.74      565.26     49.94 o 
  -4   1   4     6488.59     4901.68    192.28 o 
  -3   1   4     1216.07     1269.64     82.07 o 
  -2   1   4     4656.62     5450.41    370.85 o 
  -1   1   4     7717.45     8136.37    439.70 o 
   0   1   4      567.11      847.13     55.87 o 
   1   1   4     1457.93     1137.44     68.68 o 
   2   1   4       93.21      243.17     39.71 o 
   3   1   4      155.01      135.52     30.16 o 
   4   1   4     4590.79     4646.65    231.23 o 
   5   1   4     2064.78     2062.51    116.99 o 
   6   1   4     3260.81     2764.37    146.20 o 
   7   1   4     2733.75     2075.02    105.94 o 
   8   1   4       95.34      121.64     37.46 o 
   9   1   4      271.57       93.62     53.80 o 
  10   1   4       56.17       19.87     40.60 o 
  11   1   4       63.16       77.83     47.56 o 
  12   1   4        1.01        0.00     41.90 o 
  13   1   4      237.08      286.81     65.08 o 
  14   1   4      594.69      534.25     83.69 o 
  15   1   4      383.32      359.25     76.69 o 
  16   1   4      727.39      683.73     91.09 o 
  17   1   4     1589.24     1812.49    145.99 o 
  18   1   4     1401.18     1839.48    156.13 o 
  19   1   4      839.77      890.56    139.06 o 
  20   1   4      452.10      524.86    109.26 o 
  21   1   4       39.47       38.07     93.39 o 
 -24   2   4      145.64      118.63    146.22 o 
 -23   2   4      350.95      288.52    145.17 o 
 -22   2   4      374.22      290.59    120.82 o 
 -21   2   4       50.96        3.57     83.87 o 
 -20   2   4        1.33       21.58     83.83 o 
 -19   2   4      154.52      123.18     85.75 o 
 -18   2   4      199.10      159.68     72.53 o 
 -17   2   4      268.69      305.02     71.01 o 
 -16   2   4     1363.40     1646.53    128.04 o 
 -15   2   4      247.72      268.58     55.50 o 
 -14   2   4      982.09     1291.19     86.11 o 
 -13   2   4     1497.60     1702.91     94.50 o 
 -12   2   4     1423.68     1584.57     92.01 o 
 -11   2   4     2365.62     2663.62    140.17 o 
 -10   2   4       82.30       71.23     32.92 o 
  -9   2   4      138.37      196.22     38.36 o 
  -8   2   4      990.01      997.74    105.85 o 
  -7   2   4     4563.01     6323.37    274.56 o 
  -6   2   4     4480.69     4118.14    180.55 o 
  -5   2   4       55.31       10.68     13.46 o 
  -4   2   4       22.57       77.72     25.85 o 
  -3   2   4      227.72      388.06     37.80 o 
  -2   2   4    11693.13     9870.06    484.82 o 
  -1   2   4     5455.75     5908.52    252.23 o 
   0   2   4     1237.30     1864.63     89.66 o 
   1   2   4     5472.60     4899.45    212.84 o 
   2   2   4      704.23      700.57     46.73 o 
   3   2   4     1851.39     1643.80     82.97 o 
   4   2   4      824.29     1040.13     82.93 o 
   5   2   4      317.65      379.32     50.00 o 
   6   2   4     2841.34     2259.38    183.67 o 
   7   2   4      232.48       52.98     39.14 o 
   8   2   4       11.60        0.54     36.54 o 
   9   2   4      841.45      845.48     84.70 o 
  10   2   4     2190.57     2234.57    140.22 o 
  11   2   4      340.95      486.48     81.41 o 
  12   2   4        0.07        0.14     46.08 o 
  13   2   4        1.41       22.90     49.19 o 
  14   2   4      104.33       67.19     57.00 o 
  15   2   4        2.28       11.99     58.81 o 
  16   2   4       14.99        0.19     62.56 o 
  17   2   4      506.44      353.99    116.64 o 
  18   2   4      694.17      724.75    110.44 o 
  19   2   4      479.42      582.25    110.07 o 
  20   2   4      433.49      238.24    101.74 o 
  21   2   4       80.84       15.72    109.20 o 
 -23   3   4      200.64      123.17    139.19 o 
 -22   3   4       24.36        0.00    121.41 o 
 -21   3   4      282.96      208.12    103.01 o 
 -20   3   4      655.11      650.17    122.86 o 
 -19   3   4      174.54      122.82     82.52 o 
 -18   3   4        2.27        2.96     65.63 o 
 -17   3   4      114.82       46.47     57.17 o 
 -16   3   4     2728.99     2783.12    171.01 o 
 -15   3   4     3914.42     4195.34    217.57 o 
 -14   3   4     3844.55     3753.51    195.60 o 
 -13   3   4     5516.24     6704.32    359.88 o 
 -12   3   4      619.71      584.83     64.89 o 
 -11   3   4      387.84      483.27     55.81 o 
 -10   3   4     1528.00     1731.27     96.73 o 
  -9   3   4     5560.79     5705.27    284.39 o 
  -8   3   4      678.26     1145.04     95.44 o 
  -7   3   4      804.46      721.00     76.55 o 
  -6   3   4     3853.45     3032.51    171.47 o 
  -5   3   4    11049.37    11428.69    485.97 o 
  -4   3   4    16878.67    18149.02    752.24 o 
  -3   3   4    22911.05    23486.76    978.28 o 
  -2   3   4     9886.93    11032.71    409.19 o 
  -1   3   4     1778.16     1915.37     93.25 o 
   0   3   4       51.33       55.89     23.17 o 
   1   3   4     7925.83     7851.16    590.61 o 
   2   3   4     1635.41     1713.45    224.71 o 
   3   3   4      459.23      432.47     55.22 o 
   4   3   4      133.70      113.15     38.59 o 
   5   3   4     1514.35     1056.49     83.87 o 
   6   3   4     2388.94     2056.23    124.79 o 
   7   3   4     7081.99     6900.20    347.63 o 
   8   3   4     4791.44     5200.99    272.45 o 
   9   3   4     2780.56     3249.93    245.04 o 
  10   3   4      197.08      258.65     63.56 o 
  11   3   4      110.62      239.49     66.94 o 
  12   3   4     1581.65     1564.71    125.60 o 
  13   3   4      709.09      847.33    130.77 o 
  14   3   4       81.07       32.48     63.06 o 
  15   3   4      307.77      362.21     91.42 o 
  16   3   4     1081.61     1124.51    185.52 o 
  17   3   4     1677.06     2070.65    162.44 o 
  18   3   4      788.40      795.79    129.70 o 
  19   3   4      319.92      241.91    105.88 o 
  20   3   4       28.34       38.29    120.46 o 
  21   3   4       24.70        0.00    126.42 o 
 -23   4   4       64.09       73.94    140.11 o 
 -22   4   4       18.09        0.00    145.93 o 
 -21   4   4      246.50       45.30    136.61 o 
 -20   4   4      581.39      475.17    134.11 o 
 -19   4   4     1154.44     1302.43    152.93 o 
 -18   4   4     1624.56     1990.15    163.90 o 
 -17   4   4      112.64       57.41     70.58 o 
 -16   4   4       60.55       13.62     63.98 o 
 -15   4   4      755.84      967.02    119.55 o 
 -14   4   4        5.47       34.80     64.54 o 
 -13   4   4      144.22       64.98     70.72 o 
 -12   4   4      190.13      180.50     83.95 o 
 -11   4   4      168.44      156.03     64.49 o 
 -10   4   4       32.85        0.00     50.90 o 
  -9   4   4     4655.55     4407.53    244.47 o 
  -8   4   4     6539.02     7034.76    366.98 o 
  -7   4   4     2874.36     2828.38    171.97 o 
  -6   4   4     2717.62     2645.97    224.85 o 
  -5   4   4     4243.08     4272.18    234.91 o 
  -4   4   4     2331.31     2742.41    133.54 o 
  -3   4   4      947.26     1179.87     59.94 o 
  -2   4   4       55.42       16.54     21.89 o 
  -1   4   4     2399.17     2611.35    112.22 o 
   0   4   4      465.40      806.29     59.46 o 
   1   4   4     3012.82     2906.28    159.91 o 
   2   4   4     9941.31    11725.58    784.04 o 
   3   4   4     3224.14     2693.13    153.06 o 
   4   4   4      892.76      585.27     67.13 o 
   5   4   4      842.17     1068.80    133.71 o 
   6   4   4      728.03      923.79    153.19 o 
   7   4   4      620.93      580.47     76.32 o 
   8   4   4       99.45       51.07     48.11 o 
   9   4   4      182.39      253.36     67.70 o 
  10   4   4      234.15      272.18     68.95 o 
  11   4   4     1651.17     1653.65    136.47 o 
  12   4   4      778.12      998.04    110.87 o 
  13   4   4      487.16      391.62     84.82 o 
  14   4   4      487.66      610.54    130.36 o 
  15   4   4      437.98      568.73     95.22 o 
  16   4   4      315.94      315.34     94.49 o 
  17   4   4      203.18       87.27     92.93 o 
  18   4   4      104.09      185.40    102.57 o 
  19   4   4       33.55      116.07    116.48 o 
  20   4   4        9.59        0.00    119.23 o 
 -22   5   4      878.28      868.53    198.33 o 
 -21   5   4     1450.52     1447.92    208.82 o 
 -20   5   4     2187.94     1877.81    301.82 o 
 -19   5   4     3281.27     3278.39    252.67 o 
 -18   5   4     1159.34     1364.78    140.81 o 
 -17   5   4      167.05      143.64     83.02 o 
 -16   5   4      523.30      359.14    105.26 o 
 -15   5   4      237.82      306.39     93.43 o 
 -14   5   4      157.28      190.12     79.17 o 
 -13   5   4     2325.13     2104.47    162.70 o 
 -12   5   4     2866.72     2951.21    303.48 o 
 -11   5   4     5076.22     4930.64    323.40 o 
 -10   5   4     5187.70     5035.55    283.48 o 
  -9   5   4     5714.95     4669.49    263.46 o 
  -8   5   4     3950.28     4879.95    505.08 o 
  -7   5   4     6562.32     6957.83    308.90 o 
  -6   5   4     1614.14     1746.14    100.36 o 
  -5   5   4      793.46     1004.16     95.66 o 
  -4   5   4      860.82      610.50     54.88 o 
  -3   5   4     1049.35     1112.93     71.94 o 
  -2   5   4     3314.69     3638.13    174.30 o 
  -1   5   4     4102.30     3293.30    202.72 o 
   0   5   4    15350.71    16035.70    656.46 o 
   1   5   4    24243.06    27796.38   2008.45 o 
   2   5   4    13386.63    14370.63    685.67 o 
   3   5   4     4121.08     4572.45    242.77 o 
   4   5   4     2078.96     1859.36    120.55 o 
   5   5   4      225.44      204.98     52.83 o 
   6   5   4      171.34      191.14     53.74 o 
   7   5   4       14.26        5.18     44.72 o 
   8   5   4      957.27      632.61    148.76 o 
   9   5   4     3347.98     3817.99    377.65 o 
  10   5   4    11137.83    12412.83    803.46 o 
  11   5   4     4438.14     5142.76    283.40 o 
  12   5   4     2258.58     2730.49    187.29 o 
  13   5   4     3424.74     3904.65    232.34 o 
  14   5   4     1076.56     1238.39    131.84 o 
  15   5   4      402.42      439.65    167.40 o 
  16   5   4      135.23       80.10     80.40 o 
  17   5   4       27.48        0.00     87.79 o 
  18   5   4        8.44      130.77    120.81 o 
  19   5   4       80.61       94.30    125.99 o 
  20   5   4      230.24      319.54    151.01 o 
 -22   6   4      742.30      745.15    157.96 o 
 -21   6   4      551.62      518.30    156.85 o 
 -20   6   4       84.29       65.95    125.90 o 
 -19   6   4       78.58       25.57    104.55 o 
 -18   6   4       42.19        1.67     85.42 o 
 -17   6   4      428.05      476.30    124.20 o 
 -16   6   4      261.88      320.23    106.37 o 
 -15   6   4       54.84       29.67     79.71 o 
 -14   6   4     1449.23     1645.71    266.86 o 
 -13   6   4     3738.58     3190.85    282.21 o 
 -12   6   4     4896.16     5149.70    354.39 o 
 -11   6   4     4002.52     4087.28    244.80 o 
 -10   6   4     3708.47     3708.01    283.74 o 
  -9   6   4        3.38       20.06     60.17 o 
  -8   6   4     2491.68     2438.26    200.99 o 
  -7   6   4     1230.26     1674.58    171.41 o 
  -6   6   4     1852.74     1614.43     99.17 o 
  -5   6   4      104.23       73.33     42.43 o 
  -4   6   4      137.05      147.13     34.29 o 
  -3   6   4     2026.65     2187.43    114.68 o 
  -2   6   4     9088.77     9344.51    395.69 o 
  -1   6   4     4975.25     4987.65    224.62 o 
   0   6   4     1853.29     1722.86    101.10 o 
   1   6   4       54.82       55.52     42.44 o 
   2   6   4      591.06      804.39     85.75 o 
   3   6   4     1816.57     1938.40    126.65 o 
   4   6   4     1676.31     1480.86    109.36 o 
   5   6   4      332.86      249.35     63.95 o 
   6   6   4        0.06        8.56     53.87 o 
   7   6   4     1296.66     1513.34    123.38 o 
   8   6   4     6186.25     6511.29    647.30 o 
   9   6   4     8486.57     7944.42    990.75 o 
  10   6   4     9823.87     9135.35   1410.35 o 
  11   6   4     1803.65     2322.87    168.54 o 
  12   6   4        6.21       46.69     69.01 o 
  13   6   4      189.97      126.91     82.61 o 
  14   6   4      420.97      389.29     96.67 o 
  15   6   4      627.19      771.43    148.90 o 
  16   6   4      112.84      223.17    129.49 o 
  17   6   4      167.97      110.21    116.31 o 
  18   6   4      564.84      610.49    161.09 o 
  19   6   4     1059.18     1521.68    212.36 o 
 -21   7   4       76.72      127.16    141.59 o 
 -20   7   4      154.56       11.87    135.78 o 
 -19   7   4        4.57        0.00    109.37 o 
 -18   7   4       17.78        0.00    100.64 o 
 -17   7   4       65.72        1.79    100.59 o 
 -16   7   4        4.51       10.28     96.47 o 
 -15   7   4      144.79      100.42     91.11 o 
 -14   7   4      369.73      337.83    112.60 o 
 -13   7   4      941.14      952.74    132.63 o 
 -12   7   4      647.88      824.54    129.10 o 
 -11   7   4        3.81       69.74     75.47 o 
 -10   7   4      241.17      189.96     86.21 o 
  -9   7   4      905.40      903.17    142.96 o 
  -8   7   4        8.48      204.17     77.08 o 
  -7   7   4      211.26      111.08     70.74 o 
  -6   7   4        2.32       43.67     82.63 o 
  -5   7   4      584.19      735.17     91.82 o 
  -4   7   4     1160.07     1084.93    106.45 o 
  -3   7   4      982.51      846.11     74.52 o 
  -2   7   4      525.17      761.37     70.12 o 
  -1   7   4      594.98      495.34     64.96 o 
   0   7   4      101.40      303.03     58.16 o 
   1   7   4        1.62       62.10     50.94 o 
   2   7   4      204.24      297.91     61.44 o 
   3   7   4      745.41      601.15     83.35 o 
   4   7   4        2.25       58.90     55.25 o 
   5   7   4        1.09       23.61     56.92 o 
   6   7   4      159.21       54.40     57.35 o 
   7   7   4      534.95      492.39    122.34 o 
   8   7   4      256.51      162.77     77.54 o 
   9   7   4      251.16      350.20     86.74 o 
  10   7   4      356.04      294.99     85.14 o 
  11   7   4      178.37      209.19    106.85 o 
  12   7   4      607.38      619.32    144.17 o 
  13   7   4      373.58      252.52     96.08 o 
  14   7   4        1.59        0.00     84.81 o 
  15   7   4       15.05        0.00    109.64 o 
  16   7   4      103.09       11.31    113.55 o 
  17   7   4      120.28       20.50    127.37 o 
  18   7   4       72.08       50.25    132.81 o 
 -19   8   4      106.36       29.14    126.99 o 
 -18   8   4       69.18       98.83    141.37 o 
 -17   8   4        0.39        0.00     95.68 o 
 -16   8   4       74.50       69.41    100.95 o 
 -15   8   4      132.09       25.29     89.32 o 
 -14   8   4      777.98      745.15    202.40 o 
 -13   8   4     1002.87     1484.82    278.17 o 
 -12   8   4     2285.31     2311.29    234.63 o 
 -11   8   4     1195.80     1296.44    174.85 o 
 -10   8   4     1414.19     1567.90    187.43 o 
  -9   8   4      944.35      864.92    143.50 o 
  -8   8   4       60.32       36.80     85.98 o 
  -7   8   4      418.97      472.10    162.24 o 
  -6   8   4      364.55      342.99    109.96 o 
  -5   8   4       74.35       29.64     82.79 o 
  -4   8   4      140.02      335.19    131.27 o 
  -3   8   4     2028.94     1679.16    133.25 o 
  -2   8   4     1394.09     1404.02    179.25 o 
  -1   8   4      987.06      990.22     97.38 o 
   0   8   4      764.11      700.88     80.49 o 
   1   8   4     1826.84     1869.48    116.27 o 
   2   8   4     1938.11     2242.75    133.36 o 
   3   8   4       35.85       93.11     57.11 o 
   4   8   4        9.34       10.01     51.05 o 
   5   8   4        9.15       12.42     59.30 o 
   6   8   4        0.47        4.02     66.70 o 
   7   8   4      356.77      429.56    110.98 o 
   8   8   4      332.92      224.64     78.70 o 
   9   8   4      247.55      320.73    107.42 o 
  10   8   4      725.53      884.77    208.85 o 
  11   8   4      472.51      452.04    158.66 o 
  12   8   4      336.29      169.39    119.14 o 
  13   8   4       24.78       28.38    107.09 o 
  14   8   4        1.61       58.24    111.68 o 
  15   8   4       72.46       14.01    123.99 o 
  16   8   4       35.20        0.00    108.22 o 
  17   8   4       15.88        0.00    130.21 o 
 -18   9   4      678.63      875.20    196.36 o 
 -17   9   4      289.92      244.77    141.01 o 
 -16   9   4       50.79       20.08    136.06 o 
 -15   9   4       21.14        0.00    121.92 o 
 -14   9   4        9.31        0.00    103.12 o 
 -13   9   4       25.83       32.84    106.80 o 
 -12   9   4     1043.04     1312.53    283.61 o 
 -11   9   4     1512.13     1762.66    251.94 o 
 -10   9   4     2652.06     2231.59    208.31 o 
  -9   9   4     3529.57     3364.09    655.10 o 
  -8   9   4     2955.82     3108.10    454.01 o 
  -7   9   4     3081.93     3821.63    403.58 o 
  -6   9   4      727.25      750.93    140.40 o 
  -5   9   4       77.05        0.14     79.60 o 
  -4   9   4       30.61        0.14     94.34 o 
  -3   9   4        1.04        0.14     91.31 o 
  -2   9   4      590.76      431.92     94.59 o 
  -1   9   4      719.60      917.13    119.05 o 
   0   9   4     5191.83     4870.81    278.08 o 
   1   9   4    10628.48    10321.35    546.52 o 
   2   9   4     6198.30     6729.31    308.23 o 
   3   9   4     3449.51     3122.22    170.64 o 
   4   9   4     1709.69     1706.43    124.08 o 
   5   9   4      453.80      468.58     83.09 o 
   6   9   4       89.28       79.20     76.51 o 
   7   9   4      414.98      420.45     93.90 o 
   8   9   4      623.53     1101.10    131.13 o 
   9   9   4     2006.08     2145.27    171.93 o 
  10   9   4     2572.14     2866.11    266.51 o 
  11   9   4     1864.17     1650.12    514.83 o 
  12   9   4     1148.74      982.37    288.56 o 
  13   9   4      933.56      416.51    155.20 o 
  14   9   4      599.59      441.09    210.09 o 
  15   9   4      385.61      179.12    136.50 o 
 -16  10   4       52.82      143.40    149.64 o 
 -15  10   4      120.23       96.49    145.52 o 
 -14  10   4      266.02      206.72    156.55 o 
 -13  10   4      611.22      496.90    168.10 o 
 -12  10   4      575.79      668.74    176.26 o 
 -11  10   4      466.82      409.30    219.65 o 
 -10  10   4      260.70      269.59    129.03 o 
  -9  10   4        3.00        0.00    106.59 o 
  -8  10   4       59.81       73.16    117.21 o 
  -7  10   4      176.66      237.96    126.93 o 
  -6  10   4       96.60       37.15    112.52 o 
  -5  10   4       31.10        0.39    104.41 o 
  -4  10   4       78.89        0.14    100.86 o 
  -3  10   4      352.66      451.45    137.59 o 
  -2  10   4      673.17      579.74    246.92 o 
  -1  10   4      828.59      839.68    124.55 o 
   0  10   4      349.99      253.32     98.95 o 
   1  10   4       71.95       50.15     86.46 o 
   2  10   4      416.01      376.39     99.99 o 
   3  10   4       15.35       57.61     75.81 o 
   4  10   4        6.03       17.45     62.91 o 
   5  10   4        8.45        0.00     67.45 o 
   6  10   4        3.08        0.00     66.19 o 
   7  10   4      137.92        0.00     69.75 o 
   8  10   4       93.55       66.53     85.39 o 
   9  10   4      197.45      206.65     97.09 o 
  10  10   4      504.91      384.37    142.48 o 
  11  10   4      408.42      285.51    195.93 o 
  12  10   4       74.70       26.13    126.52 o 
  13  10   4      111.20        0.14    118.94 o 
 -14  11   4      102.47      109.32    142.79 o 
 -13  11   4       96.76       72.05    144.81 o 
 -12  11   4        7.35       46.83    128.56 o 
 -11  11   4       31.57       10.98    126.76 o 
 -10  11   4        9.28       55.55    122.22 o 
  -9  11   4        3.58        0.00    120.32 o 
  -8  11   4        0.63        0.00    122.77 o 
  -7  11   4        3.70       10.55    112.94 o 
  -6  11   4       43.33       11.12    111.16 o 
  -5  11   4      444.04      492.98    151.94 o 
  -4  11   4      378.26      241.29    139.51 o 
  -3  11   4       26.56        0.14    119.80 o 
  -2  11   4        7.16       18.07    115.13 o 
  -1  11   4        4.81        0.00     94.99 o 
   0  11   4       13.54        0.00     84.68 o 
   1  11   4        6.00       53.56     93.40 o 
   2  11   4       26.20       22.41     84.37 o 
   3  11   4       11.69       19.43     91.37 o 
   4  11   4      212.68      374.15    111.00 o 
   5  11   4      307.61      202.95     99.27 o 
   6  11   4      322.23      244.87    106.62 o 
   7  11   4      149.95      163.46     88.56 o 
   8  11   4       20.99       11.27     92.44 o 
   9  11   4        3.69        0.00     95.71 o 
  10  11   4       21.54        0.00    110.12 o 
  11  11   4       55.51       10.05    120.76 o 
 -11  12   4      169.83       55.90    135.56 o 
 -10  12   4      312.02      306.27    163.10 o 
  -9  12   4       21.42       67.63    128.88 o 
  -8  12   4       77.21       89.94    150.38 o 
  -7  12   4      170.07      379.55    149.12 o 
  -6  12   4      152.01       60.57    139.28 o 
  -5  12   4        5.14        0.00    124.70 o 
  -4  12   4      151.65       95.51    130.91 o 
  -3  12   4      369.40      156.22    138.99 o 
  -2  12   4      655.96      593.88    164.10 o 
  -1  12   4      414.90      626.93    165.25 o 
   0  12   4      232.56       74.23    132.30 o 
   1  12   4       38.81        0.00    129.50 o 
   2  12   4        0.35        0.00     94.65 o 
   3  12   4      140.57      192.56    107.38 o 
   4  12   4      314.24      293.67    115.58 o 
   5  12   4       93.44       65.67    107.72 o 
   6  12   4        5.85       57.30    101.54 o 
   7  12   4       60.86       90.12    170.61 o 
   8  12   4      244.06      407.35    215.95 o 
  -6  13   4       93.18       75.53    154.22 o 
  -5  13   4       44.21        0.00    138.84 o 
  -4  13   4       15.58       39.33    130.27 o 
  -3  13   4       87.65       31.74    148.95 o 
  -2  13   4      172.23      156.28    147.00 o 
  -1  13   4      262.28      103.19    157.57 o 
   0  13   4      345.73      205.27    152.84 o 
   1  13   4      223.18      157.63    157.59 o 
   2  13   4       51.29       17.71    145.07 o 
   3  13   4       23.25        0.00    139.35 o 
 -24   1   5     1056.01     1374.67    230.87 o 
 -23   1   5      486.47      388.50    167.83 o 
 -22   1   5      160.63      238.33    150.33 o 
 -21   1   5        2.31        0.00    109.28 o 
 -20   1   5       37.69       23.99     78.53 o 
 -19   1   5      138.78       39.77     80.71 o 
 -18   1   5     2537.73     2823.64    196.02 o 
 -17   1   5      150.77      241.80     77.02 o 
 -16   1   5       64.93       30.94     66.29 o 
 -15   1   5     6482.41     6905.85    280.31 o 
 -14   1   5     4497.83     4206.52    183.59 o 
 -13   1   5     3734.74     3557.32    155.88 o 
 -12   1   5     1153.55     1036.86     59.25 o 
 -11   1   5      294.77      247.91     33.76 o 
 -10   1   5      231.09      223.35     31.02 o 
  -9   1   5       84.86       74.79     23.49 o 
  -8   1   5     3106.50     2645.34    111.97 o 
  -7   1   5     1721.77     2506.90    105.53 o 
  -6   1   5     1301.71     1044.47     54.34 o 
  -5   1   5     2980.91     3026.71    124.02 o 
  -4   1   5     1746.44     1582.72     82.72 o 
  -3   1   5     4311.61     2997.47    174.53 o 
  -2   1   5       13.91      129.56     40.04 o 
  -1   1   5      935.96      569.28     51.04 o 
   0   1   5     1376.41     1094.10     86.26 o 
   1   1   5      426.85      323.16     49.66 o 
   2   1   5     3699.08     3401.33    174.23 o 
   3   1   5       16.25       68.97     35.16 o 
   4   1   5     1167.36      866.34     68.09 o 
   5   1   5     2993.05     2179.10    125.25 o 
   6   1   5     2181.49     2262.81    131.84 o 
   7   1   5     2882.49     2506.10    145.48 o 
   8   1   5     3134.62     2943.40    144.86 o 
   9   1   5     1752.43     1327.78    100.36 o 
  10   1   5        5.10       11.88     40.31 o 
  11   1   5       51.43       18.21     44.61 o 
  12   1   5      195.26       55.34     53.77 o 
  13   1   5       32.50        7.75     49.71 o 
  14   1   5      205.45        9.46     56.69 o 
  15   1   5      643.36      572.00    104.26 o 
  16   1   5     1037.97     1037.15    144.77 o 
  17   1   5     1604.15     1630.93    148.04 o 
  18   1   5      336.24      425.08     99.19 o 
  19   1   5      188.88      213.88     92.75 o 
  20   1   5       75.33       24.86     97.15 o 
 -23   2   5     1578.50     1425.65    216.48 o 
 -22   2   5     2920.11     2759.54    210.88 o 
 -21   2   5     1165.62     1156.38    183.03 o 
 -20   2   5      233.74       83.23     86.18 o 
 -19   2   5       28.28        0.00     80.77 o 
 -18   2   5     1151.52     1077.61    169.08 o 
 -17   2   5      984.63      945.72     99.78 o 
 -16   2   5        0.36        4.00     54.42 o 
 -15   2   5     1641.66     1813.42    119.51 o 
 -14   2   5     1875.03     1641.79    110.83 o 
 -13   2   5     6546.06     6325.12    294.07 o 
 -12   2   5     8903.91     9587.64    376.46 o 
 -11   2   5     3631.20     3966.34    257.71 o 
 -10   2   5     1873.41     1868.07    147.67 o 
  -9   2   5      819.44     1089.13     73.37 o 
  -8   2   5     1636.02     1350.55     65.21 o 
  -7   2   5      722.83      687.73     76.52 o 
  -6   2   5      164.23      176.49     24.63 o 
  -5   2   5      281.26      395.73     33.62 o 
  -4   2   5     2034.39     1613.25     88.46 o 
  -3   2   5     6762.91     7086.14    492.30 o 
  -1   2   5    22077.84    26798.61   2171.35 o 
   0   2   5    29848.74    32392.26   1628.14 o 
   1   2   5     3511.67     4652.94    205.50 o 
   2   2   5     1182.88     1807.47     91.87 o 
   3   2   5     1743.30     1609.51     83.49 o 
   4   2   5       56.09       51.67     32.17 o 
   5   2   5      305.46      266.96     49.37 o 
   6   2   5       21.96       36.47     37.27 o 
   7   2   5     3114.17     1915.91    178.91 o 
   8   2   5     4467.63     4209.35    325.52 o 
   9   2   5     8352.06     8420.52    421.09 o 
  10   2   5     7005.75     6064.81    315.02 o 
  11   2   5      213.36      187.69     84.33 o 
  12   2   5      271.76      205.26     69.74 o 
  13   2   5      118.30       62.21     69.07 o 
  14   2   5      186.35       98.81     71.69 o 
  15   2   5      228.21      134.19     76.95 o 
  16   2   5       17.28        0.00     75.84 o 
  17   2   5      142.14       99.79     86.47 o 
  18   2   5      473.22      420.67    110.46 o 
  19   2   5      720.70      544.50    120.47 o 
  20   2   5      660.88      611.23    134.33 o 
 -23   3   5      404.08      436.47    199.07 o 
 -22   3   5      291.18      132.66    112.24 o 
 -21   3   5      211.20      170.12    111.06 o 
 -20   3   5      281.19      239.02    106.66 o 
 -19   3   5      350.52      422.94    104.37 o 
 -18   3   5      163.19      118.78     74.25 o 
 -17   3   5        5.68        0.14     64.42 o 
 -16   3   5        8.39        4.18     56.70 o 
 -15   3   5      691.59      822.85     92.35 o 
 -14   3   5     1487.89     1618.02    122.13 o 
 -13   3   5     2264.90     2306.39    158.47 o 
 -12   3   5     2890.98     2958.20    186.08 o 
 -11   3   5     3484.02     3335.88    229.85 o 
 -10   3   5     2523.41     2681.93    167.51 o 
  -9   3   5     2422.74     1956.91    134.15 o 
  -8   3   5     2376.83     2141.07    139.23 o 
  -7   3   5      895.87     1239.67    105.56 o 
  -6   3   5     1817.06     1408.48     81.60 o 
  -5   3   5     1397.54     1548.24     86.39 o 
  -4   3   5     3094.15     3217.35    153.86 o 
  -3   3   5     6140.57     6284.89    278.82 o 
  -2   3   5    12125.24    12181.84    872.24 o 
  -1   3   5     9083.12     9636.92   1035.08 o 
   0   3   5     7150.01     6559.82    776.78 o 
   1   3   5     8404.73     8439.89    557.48 o 
   2   3   5     7164.60     6864.48    334.17 o 
   3   3   5     2569.40     2811.10    145.08 o 
   4   3   5     1738.69     1627.85    182.65 o 
   5   3   5     1090.07     1142.49     86.92 o 
   6   3   5     1593.98     1307.56     95.02 o 
   7   3   5     2897.49     3245.61    184.85 o 
   8   3   5     5977.01     5926.14    452.22 o 
   9   3   5     5506.48     5806.04    339.69 o 
  10   3   5     6516.24     7167.31    368.22 o 
  11   3   5     4009.96     4175.01    239.39 o 
  12   3   5     1356.67     1713.68    225.01 o 
  13   3   5     1093.49     1486.78    222.09 o 
  14   3   5      957.61     1181.53    126.04 o 
  15   3   5      568.65      691.35    104.55 o 
  16   3   5      383.78      212.63     85.68 o 
  17   3   5      361.78      475.80    121.34 o 
  18   3   5      756.18      827.51    130.35 o 
  19   3   5      586.49      623.50    134.03 o 
  20   3   5      365.30      512.81    125.74 o 
 -23   4   5      273.07       77.47    148.68 o 
 -22   4   5      342.42      214.77    166.68 o 
 -21   4   5       21.75        6.94    107.92 o 
 -20   4   5       39.04       22.30    100.97 o 
 -19   4   5      359.03      460.51     95.54 o 
 -18   4   5      281.92      449.05     92.29 o 
 -17   4   5      663.33      476.54     89.13 o 
 -16   4   5     1308.18     1943.17    147.05 o 
 -15   4   5      183.92      151.92     75.82 o 
 -14   4   5      529.24      465.33     94.60 o 
 -13   4   5     1547.86     1913.20    150.27 o 
 -12   4   5     3720.06     3810.43    230.72 o 
 -11   4   5     1094.21     1343.23    129.51 o 
 -10   4   5       76.69       95.24     56.51 o 
  -9   4   5      377.17      377.85     94.65 o 
  -8   4   5     4624.65     3927.93    295.70 o 
  -7   4   5     4972.32     5128.13    290.40 o 
  -6   4   5     6643.37     6721.24    355.07 o 
  -5   4   5      302.22      438.93     48.30 o 
  -4   4   5     2096.19     2212.04    114.71 o 
  -3   4   5     7438.10     7061.22    272.96 o 
  -2   4   5     2491.76     3082.81    130.59 o 
  -1   4   5     8640.10     9207.24    391.54 o 
   0   4   5     8830.45     9987.08    422.26 o 
   1   4   5        6.11       19.70     30.56 o 
   2   4   5     2974.41     2442.81    212.77 o 
   3   4   5     2016.67     2080.02    318.11 o 
   4   4   5     5007.38     4398.45    508.09 o 
   5   4   5     1120.01      989.85    117.14 o 
   6   4   5       18.24        2.43     40.61 o 
   7   4   5      881.35      974.46     95.44 o 
   8   4   5     4457.66     4741.29    259.20 o 
   9   4   5     5781.02     7114.21    365.59 o 
  10   4   5     3261.71     3202.51    196.01 o 
  11   4   5        1.14       49.28     67.78 o 
  12   4   5      116.27      195.74     79.58 o 
  13   4   5     1467.13     1819.59    173.79 o 
  14   4   5     1924.61     2128.30    196.62 o 
  15   4   5      819.37      889.78    139.64 o 
  16   4   5      345.59      407.61     99.55 o 
  17   4   5       21.23        0.00     80.99 o 
  18   4   5        8.15        0.00     83.44 o 
  19   4   5      213.46      275.28    117.38 o 
 -22   5   5        5.06        0.00    149.61 o 
 -21   5   5       12.52        0.00    137.67 o 
 -20   5   5      302.89      385.00    110.70 o 
 -19   5   5       13.77       11.37     82.63 o 
 -18   5   5       82.08       34.69     82.51 o 
 -17   5   5       87.12      146.61     99.59 o 
 -16   5   5      653.21      771.56    119.11 o 
 -15   5   5     3412.99     3966.99    250.99 o 
 -14   5   5     2633.21     2537.02    183.62 o 
 -13   5   5      867.71      945.05    120.40 o 
 -12   5   5      509.76      609.80    101.22 o 
 -11   5   5      151.88       83.67     67.17 o 
 -10   5   5     1188.61     1244.87    163.20 o 
  -9   5   5     1062.86     1119.62    117.26 o 
  -8   5   5        3.77        5.06     56.34 o 
  -7   5   5        2.59       28.29     51.81 o 
  -6   5   5     1682.95     1508.42     92.63 o 
  -5   5   5     2966.35     2849.20    144.39 o 
  -4   5   5     1495.92     1351.27     71.27 o 
  -3   5   5     1489.00     1415.47     74.71 o 
  -2   5   5      643.82      690.99     51.33 o 
  -1   5   5     1036.91     1348.30     76.23 o 
   0   5   5     7782.68     8801.44    446.62 o 
   1   5   5     5247.32     6381.15    321.82 o 
   2   5   5      130.08      139.85     50.31 o 
   3   5   5      121.04        6.90     43.63 o 
   4   5   5      238.31      184.03     58.29 o 
   5   5   5     2007.00     1557.70    134.35 o 
   6   5   5     1267.26     1322.57    249.18 o 
   7   5   5     2638.47     2412.40    228.23 o 
   8   5   5     1408.96     1521.89    154.03 o 
   9   5   5      239.92      213.56     76.61 o 
  10   5   5      296.19      319.48     89.47 o 
  11   5   5      458.61      702.94    102.74 o 
  12   5   5        2.48        0.14     68.01 o 
  13   5   5       10.61       40.79     76.35 o 
  14   5   5       68.61       19.41     77.59 o 
  15   5   5       78.96      201.41    121.40 o 
  16   5   5      495.08      631.23    153.64 o 
  17   5   5      492.91      435.11    109.92 o 
  18   5   5      192.34      311.61    145.08 o 
  19   5   5       14.71        0.00    128.33 o 
 -21   6   5       58.14        0.00    116.72 o 
 -20   6   5       47.29       67.14    107.98 o 
 -19   6   5      382.07      231.80    101.18 o 
 -18   6   5      548.21      407.53    152.51 o 
 -17   6   5      768.74      799.25    137.26 o 
 -16   6   5     1038.33     1186.17    150.02 o 
 -15   6   5       27.86       55.17     83.14 o 
 -14   6   5       27.47        0.00     78.51 o 
 -13   6   5      176.44        3.06     77.19 o 
 -12   6   5      137.40      162.64     85.64 o 
 -11   6   5      494.70      607.05    103.15 o 
 -10   6   5      393.24      285.94     82.93 o 
  -9   6   5       47.14       66.90     67.74 o 
  -8   6   5      168.68      311.34     80.51 o 
  -7   6   5     2295.48     2343.40    161.95 o 
  -6   6   5      542.00      535.64     85.85 o 
  -5   6   5       25.76      153.94     46.08 o 
  -4   6   5     1714.91     1329.60     95.19 o 
  -3   6   5       15.07       36.64     30.86 o 
  -2   6   5     1185.50     1068.36     98.98 o 
  -1   6   5      403.15      337.60     56.60 o 
   0   6   5       81.08       49.16     45.00 o 
   1   6   5     2159.18     2254.06    280.18 o 
   2   6   5     2772.00     2905.50    191.88 o 
   3   6   5      944.47     1535.64    126.10 o 
   4   6   5     1850.64     2086.91    153.84 o 
   5   6   5     1452.91     1696.25    134.68 o 
   6   6   5      486.85      679.34     89.86 o 
   7   6   5      869.72      822.23    107.35 o 
   8   6   5      335.92      341.48    128.83 o 
   9   6   5      442.94      690.84    101.08 o 
  10   6   5     2580.30     2712.39    280.26 o 
  11   6   5     1399.08     1479.01    174.43 o 
  12   6   5        2.38       15.71     78.06 o 
  13   6   5       35.81       46.76     81.90 o 
  14   6   5      130.22       64.69     89.16 o 
  15   6   5      288.04      363.03    100.96 o 
  16   6   5      404.64      467.16    138.91 o 
  17   6   5      169.73       64.60    127.12 o 
  18   6   5        0.78        0.00    123.74 o 
 -20   7   5     2208.81     2368.48    259.00 o 
 -19   7   5     1681.31     1914.61    218.08 o 
 -18   7   5      732.75      837.99    155.59 o 
 -17   7   5      340.12      519.79    153.72 o 
 -16   7   5      141.04      123.75    105.58 o 
 -15   7   5       57.98        8.32     85.67 o 
 -14   7   5      234.22      194.68     94.75 o 
 -13   7   5      582.53      598.15    152.62 o 
 -12   7   5     2553.96     2305.02    178.48 o 
 -11   7   5     4202.55     3701.74    333.13 o 
 -10   7   5     4965.20     5315.05    310.38 o 
  -9   7   5     9329.69     8702.84    463.35 o 
  -8   7   5     5453.31     6212.41    346.62 o 
  -7   7   5     3900.22     3553.95    223.27 o 
  -6   7   5      178.86      166.78     73.47 o 
  -5   7   5       50.98        8.06     59.63 o 
  -4   7   5        7.00        7.95     54.45 o 
  -3   7   5      479.37      553.20     80.75 o 
  -2   7   5     2923.96     2762.95    175.29 o 
  -1   7   5     4572.74     3983.76    356.88 o 
   0   7   5     7829.22     7086.40    429.77 o 
   1   7   5     8340.05     8658.96    493.92 o 
   2   7   5     9681.50     8999.75    452.66 o 
   3   7   5     3819.67     3523.38    208.43 o 
   4   7   5      647.84      946.70    105.30 o 
   5   7   5      151.29      161.93     71.47 o 
   6   7   5        5.07        9.87     64.73 o 
   7   7   5        0.44        0.00     63.02 o 
   8   7   5      254.22      144.83     79.44 o 
   9   7   5      246.45      150.14     80.16 o 
  10   7   5     2797.65     2898.01    347.39 o 
  11   7   5     5493.70     5172.87    574.20 o 
  12   7   5     2406.93     2380.12    219.66 o 
  13   7   5     1350.09     1692.66    235.83 o 
  14   7   5      548.42      475.16    134.12 o 
  15   7   5      135.95      124.04    118.96 o 
  16   7   5       17.45        0.00    112.27 o 
  17   7   5       12.52       36.33    122.19 o 
 -19   8   5      587.14      606.69    172.13 o 
 -18   8   5      861.76      695.72    159.63 o 
 -17   8   5      663.51      383.37    178.74 o 
 -16   8   5      623.12      490.61    148.07 o 
 -15   8   5      290.97      276.74    121.92 o 
 -14   8   5        0.04        0.00     95.06 o 
 -13   8   5       44.60        1.82     97.30 o 
 -12   8   5        6.56       16.51     86.58 o 
 -11   8   5       11.49        0.00     84.10 o 
 -10   8   5      274.58      342.99     95.54 o 
  -9   8   5     2048.71     1899.63    165.94 o 
  -8   8   5     1424.86     1552.06    195.51 o 
  -7   8   5     1339.62     2030.01    214.91 o 
  -6   8   5     3155.51     3158.72    254.78 o 
  -5   8   5     1225.62     1277.28    168.27 o 
  -4   8   5        8.59       13.72     87.61 o 
  -3   8   5       25.49        0.00     60.65 o 
  -2   8   5      707.40      691.35     97.26 o 
  -1   8   5      996.59     1278.67    129.50 o 
   0   8   5      113.26       78.05     73.54 o 
   1   8   5      848.69      891.67    118.76 o 
   2   8   5     1266.61     1698.12    126.50 o 
   3   8   5     2334.49     2085.98    132.37 o 
   4   8   5     1424.94     1583.71    135.70 o 
   5   8   5      435.57      674.03    102.72 o 
   6   8   5      103.13        6.07     71.90 o 
   7   8   5      124.60       67.95     76.27 o 
   8   8   5      359.74      231.67     95.94 o 
   9   8   5        1.70        0.14     73.81 o 
  10   8   5        0.88       35.35     82.11 o 
  11   8   5        0.00       24.54     83.20 o 
  12   8   5      187.99      102.21    100.03 o 
  13   8   5      261.40       71.21    129.38 o 
  14   8   5      451.00      345.99    138.98 o 
  15   8   5      432.31      432.00    148.01 o 
  16   8   5      155.63       13.81    140.67 o 
 -18   9   5       25.20       80.06    149.27 o 
 -17   9   5        0.67        0.00    136.43 o 
 -16   9   5       24.39      101.13    153.23 o 
 -15   9   5       47.98       20.44    125.24 o 
 -14   9   5       45.07       30.99    115.41 o 
 -13   9   5        9.86        9.00     99.20 o 
 -12   9   5        0.29       25.55    115.16 o 
 -11   9   5       33.26        0.00    106.87 o 
 -10   9   5      105.14       30.33    115.16 o 
  -9   9   5        2.32        0.00     95.09 o 
  -8   9   5       15.06       47.07    106.34 o 
  -7   9   5        8.53      115.91    108.05 o 
  -6   9   5      652.99      903.33    169.31 o 
  -5   9   5      144.34      127.93    123.74 o 
  -4   9   5        1.03        0.00     82.77 o 
  -3   9   5       10.27        0.00     99.73 o 
  -2   9   5       31.08        0.00     99.78 o 
  -1   9   5        6.00       16.28     73.70 o 
   0   9   5       40.33        0.00     65.11 o 
   1   9   5      143.04      311.16     90.55 o 
   2   9   5      292.38      266.61     95.37 o 
   3   9   5       14.64        0.00     76.57 o 
   4   9   5        1.48        8.82     65.06 o 
   5   9   5       25.04        2.86     66.97 o 
   6   9   5       13.84       20.84     69.88 o 
   7   9   5        1.90        2.66     79.47 o 
   8   9   5       38.85       27.68     83.30 o 
   9   9   5        9.83        7.26     78.19 o 
  10   9   5        0.59        7.03     91.76 o 
  11   9   5       13.29       11.95    101.23 o 
  12   9   5       17.37        0.00    105.33 o 
  13   9   5        0.14       20.48    105.06 o 
  14   9   5        3.11        0.00    130.22 o 
 -16  10   5      505.41      577.22    188.54 o 
 -15  10   5       97.20      125.03    140.63 o 
 -14  10   5        0.94       34.53    117.68 o 
 -13  10   5       83.30      214.70    146.91 o 
 -12  10   5      116.70      210.82    134.86 o 
 -11  10   5        7.27        0.00    117.76 o 
 -10  10   5       28.59       79.86    117.93 o 
  -9  10   5      412.38      423.45    151.72 o 
  -8  10   5      363.08      438.44    210.30 o 
  -7  10   5      810.23     1383.50    204.59 o 
  -6  10   5     1557.22     1867.77    233.17 o 
  -5  10   5      473.21      282.29    137.29 o 
  -4  10   5        3.49        0.00    110.06 o 
  -3  10   5        8.88        0.00    120.79 o 
  -2  10   5        3.51        0.00    108.35 o 
  -1  10   5       11.77       12.12    115.03 o 
   0  10   5       33.50       23.90     82.83 o 
   1  10   5      111.10       77.97     79.56 o 
   2  10   5       20.65       70.33     78.78 o 
   3  10   5      441.76      351.27    104.43 o 
   4  10   5      558.21      390.00    103.30 o 
   5  10   5      246.07      280.78    102.76 o 
   6  10   5       82.25       80.01     78.75 o 
   7  10   5       65.72       16.13     82.28 o 
   8  10   5      350.46      365.43    113.90 o 
   9  10   5      184.58      123.12     95.91 o 
  10  10   5        5.22       67.49    122.68 o 
  11  10   5        0.14        0.00    120.23 o 
  12  10   5       10.08       63.20    127.50 o 
 -13  11   5       55.04      104.40    146.48 o 
 -12  11   5      577.42      389.04    155.42 o 
 -11  11   5      608.49      517.48    166.26 o 
 -10  11   5     1030.10     1382.12    530.32 o 
  -9  11   5     1297.77     1257.10    194.64 o 
  -8  11   5      732.75      928.67    178.17 o 
  -7  11   5      597.90      801.21    176.32 o 
  -6  11   5      652.71     1040.43    187.41 o 
  -5  11   5      256.86      124.01    130.56 o 
  -4  11   5       72.98       72.50    136.13 o 
  -3  11   5      131.73       12.35    134.00 o 
  -2  11   5      357.45       75.93    126.04 o 
  -1  11   5      555.22      256.94    146.64 o 
   0  11   5      958.18     1000.82    331.25 o 
   1  11   5     1428.41     1332.65    202.09 o 
   2  11   5     1315.23     1347.46    156.84 o 
   3  11   5     1123.71     1353.82    158.08 o 
   4  11   5      335.66      351.51    116.03 o 
   5  11   5       17.15        7.47     95.86 o 
   6  11   5       27.51        0.00     98.13 o 
   7  11   5        0.95        0.00    100.60 o 
   8  11   5        7.03        0.00    104.86 o 
   9  11   5       39.27        0.00    135.18 o 
  10  11   5      405.28      545.92    159.35 o 
 -10  12   5      102.36       30.38    138.25 o 
  -9  12   5      256.05      302.70    158.68 o 
  -8  12   5      409.94      232.17    169.77 o 
  -7  12   5      281.79      399.69    158.82 o 
  -6  12   5       59.62        0.00    121.38 o 
  -5  12   5       25.43        2.02    135.07 o 
  -4  12   5      115.38       38.93    123.04 o 
  -3  12   5      120.10       44.34    147.90 o 
  -2  12   5      114.70        0.00    132.20 o 
  -1  12   5       36.41        0.00    141.51 o 
   0  12   5      189.37      111.71    140.14 o 
   1  12   5      293.69      238.68    155.46 o 
   2  12   5      156.91       59.12    144.22 o 
   3  12   5        1.39        0.00     98.01 o 
   4  12   5        9.10        9.74    100.79 o 
   5  12   5       37.73        0.00    109.81 o 
   6  12   5      103.82       96.14    113.84 o 
   7  12   5      162.74       61.60    131.90 o 
  -4  13   5      486.20      280.52    309.83 o 
  -3  13   5      294.30      117.28    164.36 o 
  -2  13   5      114.42       24.19    157.25 o 
  -1  13   5        1.26        0.00    140.12 o 
   0  13   5       89.49      181.21    232.13 o 
 -23   0   6     2628.02     2948.23    419.48 o 
 -22   0   6     2913.91     2858.95    405.53 o 
 -21   0   6      980.32     1141.54    275.93 o 
 -20   0   6      167.37      101.42    181.07 o 
 -19   0   6        1.87        0.00    145.50 o 
 -18   0   6       50.82        0.00    147.45 o 
 -17   0   6      476.97      457.85    173.40 o 
 -16   0   6       89.98      123.10     93.75 o 
 -15   0   6     1098.62     1232.51    218.04 o 
 -14   0   6     4784.67     4423.41    306.50 o 
 -13   0   6    11688.58    11202.44    563.48 o 
 -12   0   6    14016.46    13317.54    656.06 o 
 -11   0   6    13573.60    14406.20    701.28 o 
 -10   0   6     3974.59     4213.59    224.72 o 
  -9   0   6     2306.63     1770.11    111.03 o 
  -8   0   6      312.35      384.07     50.70 o 
  -7   0   6      518.35      872.79     68.50 o 
  -6   0   6      140.24      131.74     36.58 o 
  -5   0   6     4769.08     4178.62    262.83 o 
  -4   0   6    15422.06    15268.49   1247.71 o 
  -3   0   6    45271.97    46162.74   3727.91 o 
  -2   0   6    49638.58    50636.84   4082.80 o 
  -1   0   6    44514.73    46091.73   3716.89 o 
   0   0   6    31020.48    30283.78   2459.56 o 
   1   0   6     1979.83     4129.40    364.94 o 
   2   0   6     5937.68     4282.85    381.96 o 
   3   0   6      210.78       35.43     55.24 o 
   4   0   6      278.87      147.87     67.94 o 
   5   0   6     1295.37      866.17    118.16 o 
   6   0   6     1586.04     1754.40    134.45 o 
   7   0   6     5965.32     5035.04    448.36 o 
   8   0   6    11246.07     9219.50    558.75 o 
   9   0   6    12539.69    13258.41    780.74 o 
  10   0   6    13590.59    13647.35    814.81 o 
  11   0   6     9241.08     7944.63    496.91 o 
  12   0   6      406.29      367.47    104.31 o 
  13   0   6        9.26        0.00     70.89 o 
  14   0   6      177.65        4.31     84.57 o 
  15   0   6      248.84      169.99    103.05 o 
  16   0   6      444.54      302.40    116.85 o 
  17   0   6     1802.58     2055.68    219.50 o 
  18   0   6     2361.51     2800.61    271.03 o 
  19   0   6     1613.38     2037.18    247.37 o 
  20   0   6     1773.84     2192.13    271.43 o 
 -24   1   6        2.90        0.00    153.78 o 
 -23   1   6        6.20       96.66    148.72 o 
 -22   1   6      163.51      187.98    132.00 o 
 -21   1   6      227.27        0.00    130.99 o 
 -20   1   6      150.73        2.66    119.77 o 
 -19   1   6       14.58       50.20    108.58 o 
 -18   1   6      717.61      703.10    112.88 o 
 -17   1   6      194.56      162.53     75.79 o 
 -16   1   6        7.49        0.33     65.55 o 
 -15   1   6       22.75        0.00     57.90 o 
 -14   1   6       17.96        7.77     44.63 o 
 -13   1   6        0.32       41.08     39.80 o 
 -12   1   6       99.56       56.60     38.90 o 
 -11   1   6      122.95       42.08     30.20 o 
 -10   1   6     1370.87     1381.13     66.80 o 
  -9   1   6       95.10       63.20     27.17 o 
  -8   1   6     1011.39     1013.16     58.04 o 
  -7   1   6      801.88      650.36     47.51 o 
  -6   1   6        3.27       23.71     23.21 o 
  -5   1   6     2127.63     1729.59     83.06 o 
  -4   1   6     2620.05     3529.82    166.38 o 
  -3   1   6     7279.61     6254.48    317.00 o 
  -2   1   6      118.15      364.11    101.51 o 
  -1   1   6      102.32      288.60     45.28 o 
   0   1   6     3689.37     4295.17    268.83 o 
   1   1   6     4661.44     4486.01    279.08 o 
   2   1   6      145.79       91.65     43.78 o 
   3   1   6      958.19      912.24    117.88 o 
   4   1   6        2.26       10.42     41.79 o 
   5   1   6      202.18      166.26     42.89 o 
   6   1   6      991.85      796.28     77.73 o 
   7   1   6      129.19      220.12     53.12 o 
   8   1   6     1507.86     1269.40    102.37 o 
   9   1   6       55.46       38.47     67.26 o 
  10   1   6      478.19      327.73     67.18 o 
  11   1   6        2.20       19.19     48.52 o 
  12   1   6        9.64        7.56     46.98 o 
  13   1   6       97.88       31.24     59.19 o 
  14   1   6      114.47       43.10     63.92 o 
  15   1   6        1.16        0.00     62.50 o 
  16   1   6        2.12        3.72     68.15 o 
  17   1   6       11.77        0.14     71.44 o 
  18   1   6        1.90        0.14     83.33 o 
  19   1   6        0.08       24.20     90.85 o 
 -23   2   6      102.78        0.00    131.82 o 
 -22   2   6       67.81       29.54    149.14 o 
 -21   2   6       19.87       95.86    124.97 o 
 -20   2   6       68.54       24.18     89.71 o 
 -19   2   6     1246.01     1267.36    141.49 o 
 -18   2   6     1420.00     1748.05    169.39 o 
 -17   2   6      103.66        0.00     72.19 o 
 -16   2   6      274.34      249.21     68.56 o 
 -15   2   6       30.67        8.83     51.61 o 
 -14   2   6       11.56        0.00     52.36 o 
 -13   2   6      689.09      823.14     85.11 o 
 -12   2   6      141.85      113.48     52.27 o 
 -11   2   6        3.53        5.49     50.63 o 
 -10   2   6      312.90      429.82     60.02 o 
  -9   2   6      983.18      966.18     78.26 o 
  -8   2   6       85.11       30.22     23.27 o 
  -7   2   6      105.93      102.57     27.60 o 
  -6   2   6      399.49      321.70     33.60 o 
  -5   2   6        6.31        5.23     22.91 o 
  -4   2   6      424.86      411.45     48.06 o 
  -3   2   6      121.43      216.61     44.02 o 
  -2   2   6     1013.26      637.96    130.71 o 
  -1   2   6      170.30       72.54     70.24 o 
   0   2   6      220.42      322.87     51.07 o 
   1   2   6     3716.79     3909.37    263.39 o 
   2   2   6     4148.12     4744.69    213.05 o 
   3   2   6      841.90     1001.54     64.48 o 
   4   2   6     1692.61     1339.45     76.44 o 
   5   2   6      284.06      333.54     56.08 o 
   6   2   6       30.89       23.04     43.27 o 
   7   2   6      146.73      163.59     54.06 o 
   8   2   6       14.19        3.65     46.87 o 
   9   2   6       83.12       38.36     53.70 o 
  10   2   6      696.07      774.64    119.03 o 
  11   2   6      757.30      900.80    135.34 o 
  12   2   6      430.00      350.17     76.68 o 
  13   2   6      774.80      611.92     98.36 o 
  14   2   6      290.61      283.73     84.23 o 
  15   2   6      305.57      136.52     80.72 o 
  16   2   6       74.18       16.49     81.97 o 
  17   2   6      190.30      170.96     92.81 o 
  18   2   6      198.31       33.29     96.00 o 
  19   2   6      107.83       73.28    101.50 o 
 -23   3   6        0.64       39.02    145.86 o 
 -22   3   6      529.57      828.66    159.74 o 
 -21   3   6     1402.54     1548.86    171.01 o 
 -20   3   6     1345.40     1367.28    167.66 o 
 -19   3   6     1374.21     1610.47    170.24 o 
 -18   3   6      426.53      347.00     98.06 o 
 -17   3   6      383.34      162.85     71.89 o 
 -16   3   6       74.11      112.83     64.89 o 
 -15   3   6     1497.37     1698.25    130.55 o 
 -14   3   6     1549.28     1706.36    143.57 o 
 -13   3   6       10.00       27.62     62.33 o 
 -12   3   6      748.25      841.48    104.48 o 
 -11   3   6     4627.94     4441.42    255.09 o 
 -10   3   6     9560.16     9970.55    512.12 o 
  -9   3   6     3942.20     4043.18    232.37 o 
  -8   3   6      212.70      212.60     58.27 o 
  -7   3   6      149.83      101.08     31.34 o 
  -6   3   6      237.09      164.04     38.38 o 
  -5   3   6     1359.01     1316.93     92.12 o 
  -4   3   6     3349.71     3246.18    223.66 o 
  -3   3   6     1696.76     1058.54     76.80 o 
  -2   3   6      940.49      494.29     66.94 o 
  -1   3   6      666.36      592.27     65.93 o 
   0   3   6      963.69     1027.11     70.36 o 
   1   3   6    10049.76     9106.55    587.43 o 
   2   3   6      564.98     1003.21    109.14 o 
   3   3   6       15.03       15.69     25.97 o 
   4   3   6       11.56       14.64     39.52 o 
   5   3   6     1448.35     1215.58     93.54 o 
   6   3   6     1035.90     1260.70    127.12 o 
   7   3   6      346.08      386.27     71.33 o 
   8   3   6       19.71        0.00     53.38 o 
   9   3   6      520.51      547.36    107.05 o 
  10   3   6     8526.76     8193.49    468.03 o 
  11   3   6     5423.54     5693.69    308.51 o 
  12   3   6      651.22      785.75    106.43 o 
  13   3   6      359.32      214.50    186.17 o 
  14   3   6       21.69       16.00     61.64 o 
  15   3   6      178.72       47.77     74.94 o 
  16   3   6      121.65       98.33     85.71 o 
  17   3   6      162.11      200.60     94.08 o 
  18   3   6       51.88       46.31     95.32 o 
  19   3   6        9.16       25.03    106.09 o 
 -23   4   6     1093.34     1022.70    160.06 o 
 -22   4   6     1276.97     1438.40    182.92 o 
 -21   4   6     1240.53     1506.18    183.46 o 
 -20   4   6      653.68      795.02    182.91 o 
 -19   4   6      182.08       73.20     99.35 o 
 -18   4   6      242.94      211.51     87.09 o 
 -17   4   6       34.94       13.30     72.04 o 
 -16   4   6       95.94       97.10     75.56 o 
 -15   4   6     2406.57     2667.29    201.04 o 
 -14   4   6     4467.48     4959.13    408.67 o 
 -13   4   6     7125.14     6871.30    377.11 o 
 -12   4   6    12176.93    12014.05    889.10 o 
 -11   4   6     7295.84     7696.67    412.32 o 
 -10   4   6     9378.89     9461.11    491.00 o 
  -9   4   6     5771.67     5296.52    300.68 o 
  -8   4   6     1121.77     1339.17    123.63 o 
  -7   4   6     1837.41     1853.81    133.30 o 
  -6   4   6     1787.45     1685.32     97.29 o 
  -5   4   6     1583.27     1639.55     95.62 o 
  -4   4   6     1410.65     1510.77     92.68 o 
  -3   4   6     2868.02     2419.92    127.28 o 
  -2   4   6     7231.00     7532.13    293.83 o 
  -1   4   6    10789.59    10980.78    466.92 o 
   0   4   6     7607.01     7587.89    329.98 o 
   1   4   6     3532.39     3416.35    223.58 o 
   2   4   6     1108.39     1045.72    150.59 o 
   3   4   6      404.57      443.30     67.99 o 
   4   4   6      438.13      319.34     71.49 o 
   5   4   6      626.28      522.53    101.10 o 
   6   4   6      747.02      992.47    176.10 o 
   7   4   6     1810.95     1510.97    120.29 o 
   8   4   6     2737.20     2692.36    305.29 o 
   9   4   6     2580.28     2824.91    178.99 o 
  10   4   6     4250.74     4575.32    303.18 o 
  11   4   6     2943.15     2776.65    180.62 o 
  12   4   6      184.17      166.73     88.02 o 
  13   4   6       48.85       32.34     72.00 o 
  14   4   6      248.09      189.36    107.92 o 
  15   4   6       97.14       61.77     68.25 o 
  16   4   6      222.03      178.53     90.03 o 
  17   4   6      504.74      565.81    112.27 o 
  18   4   6      478.78      382.19    109.69 o 
 -22   5   6       19.21        0.00    120.98 o 
 -21   5   6       86.59       22.45    110.47 o 
 -20   5   6      189.55       69.26    110.16 o 
 -19   5   6      153.77      173.38     97.12 o 
 -18   5   6       83.29        0.00     80.49 o 
 -17   5   6        4.83        0.00     84.63 o 
 -16   5   6     1306.04     1462.91    158.61 o 
 -15   5   6     1527.57     2000.99    171.36 o 
 -14   5   6       14.06       77.65     84.79 o 
 -13   5   6       45.14       26.38     70.42 o 
 -12   5   6      751.46      969.75    121.99 o 
 -11   5   6     1759.92     1675.10    211.66 o 
 -10   5   6      877.21      972.12    113.70 o 
  -9   5   6     1772.91     1693.35    216.74 o 
  -8   5   6      418.54      641.70     97.20 o 
  -7   5   6      491.44      441.67    113.93 o 
  -6   5   6     3307.39     3521.82    212.83 o 
  -5   5   6     1685.49     1695.57    106.41 o 
  -4   5   6     1021.41      938.91     75.93 o 
  -3   5   6      135.37      139.58     44.49 o 
  -2   5   6     1414.27     1298.44     98.77 o 
  -1   5   6      345.29      333.55     45.26 o 
   0   5   6      839.65      722.82     63.43 o 
   1   5   6     3946.78     4620.54    244.79 o 
   2   5   6     2473.93     3083.02    216.36 o 
   3   5   6      258.81      282.25     64.86 o 
   4   5   6       10.08       45.15     51.68 o 
   5   5   6     1467.95     1084.18    212.09 o 
   6   5   6      750.86      809.66     99.96 o 
   7   5   6      709.49      630.90     94.57 o 
   8   5   6      167.40       42.99     61.71 o 
   9   5   6        4.51        0.00     64.52 o 
  10   5   6      569.99      873.93    113.99 o 
  11   5   6     1002.61     1330.22    133.71 o 
  12   5   6     1011.58     1280.46    136.67 o 
  13   5   6      370.62      333.74    103.95 o 
  14   5   6       16.22       18.26     80.44 o 
  15   5   6        1.15       72.44    101.57 o 
  16   5   6      212.52      204.63    120.86 o 
  17   5   6       99.25       69.50     83.18 o 
  18   5   6       23.90       28.18     82.03 o 
 -21   6   6       36.05        0.00    117.39 o 
 -20   6   6      313.40      101.38    109.32 o 
 -19   6   6     1025.82     1126.72    145.35 o 
 -18   6   6     1247.60     1880.36    250.96 o 
 -17   6   6      490.66      733.55    141.69 o 
 -16   6   6      147.75      139.53    111.57 o 
 -15   6   6      125.17      149.55     96.24 o 
 -14   6   6      403.17      571.62    185.79 o 
 -13   6   6      785.04      731.91    118.51 o 
 -12   6   6      469.11      358.94    119.19 o 
 -11   6   6        6.92        0.00     65.20 o 
 -10   6   6      363.48      298.84     87.22 o 
  -9   6   6     3090.39     2729.43    187.91 o 
  -8   6   6     4860.11     4820.10    281.57 o 
  -7   6   6     6194.68     6119.10    341.49 o 
  -6   6   6     5457.42     5593.53    312.46 o 
  -5   6   6      474.67      752.48    100.29 o 
  -4   6   6      129.96      186.10     49.16 o 
  -3   6   6     1233.74     1173.30     90.90 o 
  -2   6   6      649.38      626.24     68.88 o 
  -1   6   6      595.16      647.47     59.44 o 
   0   6   6        4.26        0.12     42.98 o 
   1   6   6     3900.75     4374.71    296.84 o 
   2   6   6     7425.15     8788.31    440.76 o 
   3   6   6     6006.32     6127.90    321.70 o 
   4   6   6     5371.29     4546.02    360.79 o 
   5   6   6     2210.16     2094.66    147.19 o 
   6   6   6      982.37     1049.27    115.02 o 
   7   6   6        2.62       29.64     63.30 o 
   8   6   6       66.92       39.15     74.46 o 
   9   6   6       44.16        2.79     69.18 o 
  10   6   6      234.09      101.31     93.19 o 
  11   6   6      420.76      375.24    141.22 o 
  12   6   6      821.77      919.90    124.70 o 
  13   6   6     1309.67     1543.38    157.15 o 
  14   6   6     1369.71     1626.86    163.27 o 
  15   6   6     1275.68     1651.03    166.88 o 
  16   6   6      780.61     1190.34    194.45 o 
  17   6   6       56.19       28.44    140.54 o 
 -20   7   6        1.04        0.00    104.43 o 
 -19   7   6       36.64        7.84    122.01 o 
 -18   7   6       69.66       68.49    124.12 o 
 -17   7   6        3.26       82.89    105.40 o 
 -16   7   6      104.58      110.07    112.77 o 
 -15   7   6        5.50       62.84    100.84 o 
 -14   7   6       12.26       67.39     92.61 o 
 -13   7   6       91.01       63.68     86.94 o 
 -12   7   6      426.02      418.76    111.62 o 
 -11   7   6      476.15      552.31    111.10 o 
 -10   7   6      737.49      661.42    114.18 o 
  -9   7   6       42.87      128.88     76.90 o 
  -8   7   6      848.50     1043.45    128.86 o 
  -7   7   6      179.83      256.21     87.82 o 
  -6   7   6       42.85       90.43     67.41 o 
  -5   7   6      367.69      446.44    105.28 o 
  -4   7   6      193.92      172.02     88.12 o 
  -3   7   6        0.75       20.96     56.60 o 
  -2   7   6      120.29      108.41     65.24 o 
  -1   7   6      968.59      920.86    106.92 o 
   0   7   6      683.62     1267.47    122.10 o 
   1   7   6      793.89      858.15     93.14 o 
   2   7   6        8.42       69.05     63.21 o 
   3   7   6       24.47        0.00     67.42 o 
   4   7   6        3.60        7.36     63.31 o 
   5   7   6       94.89       37.56     71.52 o 
   6   7   6      179.23      107.81     76.24 o 
   7   7   6       24.26        9.45     76.30 o 
   8   7   6        0.12       33.22     70.55 o 
   9   7   6       16.69        0.00     73.27 o 
  10   7   6      242.39      234.31     98.01 o 
  11   7   6      361.79      353.94    108.71 o 
  12   7   6       91.14       14.18     94.34 o 
  13   7   6       36.50        0.00     91.03 o 
  14   7   6        0.64       64.75     94.32 o 
  15   7   6        3.73       30.79    131.81 o 
  16   7   6       11.67       88.86    131.80 o 
 -19   8   6      734.70      812.53    220.41 o 
 -18   8   6      608.08      629.52    155.79 o 
 -17   8   6      204.06      196.52    160.02 o 
 -16   8   6      531.29      310.07    131.70 o 
 -15   8   6      529.72      394.28    142.66 o 
 -14   8   6      129.54       73.43    105.21 o 
 -13   8   6       60.45       28.75     88.63 o 
 -12   8   6      120.08        9.60     97.91 o 
 -11   8   6      132.02       98.04     91.93 o 
 -10   8   6       24.31       59.79     90.73 o 
  -9   8   6      355.22      198.70     93.36 o 
  -8   8   6      428.15      535.12    108.29 o 
  -7   8   6     2743.52     3751.91    239.58 o 
  -6   8   6     5840.09     5529.81    393.42 o 
  -5   8   6     1128.99     1853.47    215.04 o 
  -4   8   6      506.41      419.57    130.61 o 
  -3   8   6      164.21      143.21    103.81 o 
  -2   8   6      172.19      107.48     70.23 o 
  -1   8   6      154.26       79.56     67.89 o 
   0   8   6      246.47      168.65     80.72 o 
   1   8   6      820.71     1114.82    157.32 o 
   2   8   6     1813.76     2142.17    166.89 o 
   3   8   6     1722.98     2104.29    161.50 o 
   4   8   6      991.55     1281.48    134.39 o 
   5   8   6      423.62      164.87     82.82 o 
   6   8   6        3.43       38.00     67.90 o 
   7   8   6       24.41       41.83     77.28 o 
   8   8   6       10.82        2.27     67.60 o 
   9   8   6        0.51        0.00     77.73 o 
  10   8   6      187.29      207.84    119.33 o 
  11   8   6      726.15      579.03    186.67 o 
  12   8   6      616.18      742.00    151.65 o 
  13   8   6      715.46      673.39    130.27 o 
  14   8   6      539.24      576.37    162.25 o 
  15   8   6      326.79      442.39    150.73 o 
 -17   9   6       86.78       97.13    131.70 o 
 -16   9   6      475.26      330.56    142.10 o 
 -15   9   6      720.86      689.31    285.43 o 
 -14   9   6       97.24      112.93    120.04 o 
 -13   9   6       39.57        0.00     96.93 o 
 -12   9   6       22.36       34.02    113.78 o 
 -11   9   6      307.79      231.58    126.19 o 
 -10   9   6      781.04      840.77    166.77 o 
  -9   9   6      344.13      290.86    143.23 o 
  -8   9   6        4.12        1.58    118.80 o 
  -7   9   6       24.84      249.92    135.94 o 
  -6   9   6      199.46      184.85    122.14 o 
  -5   9   6      372.19      561.63    145.63 o 
  -4   9   6      791.00      929.98    213.93 o 
  -3   9   6      199.00        0.00     98.12 o 
  -2   9   6      104.96       32.24    114.06 o 
  -1   9   6      336.23      133.57    124.75 o 
   0   9   6      450.24      346.67     97.50 o 
   1   9   6      206.07      143.35     85.28 o 
   2   9   6       63.52       36.09     79.16 o 
   3   9   6       39.61      140.23     85.67 o 
   4   9   6      217.75       99.42     89.78 o 
   5   9   6      360.65      466.51    131.21 o 
   6   9   6      630.47      613.84    125.35 o 
   7   9   6      257.12      257.74     99.84 o 
   8   9   6       23.74        9.22     94.25 o 
   9   9   6      227.48      148.14     97.32 o 
  10   9   6      281.57      264.86    108.45 o 
  11   9   6      449.85      373.03    114.93 o 
  12   9   6      223.31      125.82    135.05 o 
  13   9   6       75.87       96.85    127.64 o 
 -15  10   6      683.72      719.03    182.93 o 
 -14  10   6      653.61      698.82    179.05 o 
 -13  10   6      144.63       38.97    142.22 o 
 -12  10   6       74.45      121.95    135.11 o 
 -11  10   6      128.05        0.00    133.40 o 
 -10  10   6       20.16        0.00    112.65 o 
  -9  10   6      258.60      128.00    135.27 o 
  -8  10   6      596.27      690.45    177.03 o 
  -7  10   6      744.40      919.22    271.89 o 
  -6  10   6     1235.14     1501.52    337.46 o 
  -5  10   6     1051.54     1104.35    197.38 o 
  -4  10   6      227.28       92.94    133.71 o 
  -3  10   6      208.69       34.55    117.81 o 
  -2  10   6       99.96      170.65    179.61 o 
  -1  10   6       59.31        0.00    111.54 o 
   0  10   6      138.37       18.13    125.57 o 
   1  10   6      460.70      344.84    105.30 o 
   2  10   6      947.38      791.03    123.77 o 
   3  10   6      908.92     1160.41    171.84 o 
   4  10   6      975.30      957.16    141.37 o 
   5  10   6      899.90      994.21    206.69 o 
   6  10   6      522.79      486.61    125.81 o 
   7  10   6      271.23      227.81    146.45 o 
   8  10   6      171.31      185.54    137.55 o 
   9  10   6       37.73       46.64    100.57 o 
  10  10   6       49.92        0.00    100.55 o 
  11  10   6      185.68       57.02    141.45 o 
 -13  11   6        0.35      152.28    160.58 o 
 -12  11   6      230.42      289.30    277.33 o 
 -11  11   6      380.55      208.94    197.40 o 
 -10  11   6      359.91      213.72    141.58 o 
  -9  11   6      338.45      289.99    215.32 o 
  -8  11   6      197.20       83.72    146.04 o 
  -7  11   6       22.38        0.00    119.77 o 
  -6  11   6      132.73      200.25    138.67 o 
  -5  11   6      354.78      309.84    141.94 o 
  -4  11   6       58.40       14.07    144.33 o 
  -3  11   6        1.31        0.00    124.87 o 
  -2  11   6      125.17      118.01    139.15 o 
  -1  11   6      130.23       53.19    136.01 o 
   0  11   6      129.37       81.26    137.24 o 
   1  11   6      701.11      693.40    176.26 o 
   2  11   6      897.91      898.56    180.12 o 
   3  11   6      336.27      402.97    120.82 o 
   4  11   6       23.39        0.00     99.09 o 
   5  11   6      212.23      199.77    115.90 o 
   6  11   6      369.88      429.84    126.95 o 
   7  11   6      192.75      159.42    117.28 o 
   8  11   6       33.02        0.00    108.96 o 
   9  11   6       29.14       29.28    118.73 o 
  -9  12   6      111.36       43.68    130.31 o 
  -8  12   6      271.91       63.54    148.37 o 
  -7  12   6      335.33      417.38    172.27 o 
  -6  12   6      324.43      427.19    179.47 o 
  -5  12   6      149.83      199.64    159.31 o 
  -4  12   6        1.30        0.14    145.62 o 
  -3  12   6       69.87        0.14    142.52 o 
  -2  12   6      205.31      106.52    156.82 o 
  -1  12   6      236.27      175.50    150.88 o 
   0  12   6       26.83       21.37    146.74 o 
   1  12   6      213.49       69.46    155.33 o 
   2  12   6      416.38      337.98    186.51 o 
   3  12   6      684.34      793.80    301.05 o 
   4  12   6     1042.88     1143.05    197.28 o 
   5  12   6      672.63      868.64    330.20 o 
 -23   1   7      381.56      248.52    188.47 o 
 -22   1   7     1549.62     1399.31    208.61 o 
 -21   1   7     1931.99     2031.12    250.20 o 
 -20   1   7     1491.62     1145.82    190.97 o 
 -19   1   7     1445.97     1356.10    349.17 o 
 -18   1   7       26.13       71.64    107.92 o 
 -17   1   7       89.79       83.83     97.56 o 
 -16   1   7        3.95       14.70     62.66 o 
 -15   1   7       12.44        0.00     59.24 o 
 -14   1   7       63.85        0.00     62.04 o 
 -13   1   7     1095.75      909.11     87.88 o 
 -12   1   7     7187.06     7778.33    420.56 o 
 -11   1   7     9268.27     9347.86    361.96 o 
 -10   1   7    15154.82    14892.90    515.18 o 
  -9   1   7     5351.15     5543.06    220.57 o 
  -8   1   7     1404.83     1224.71     67.53 o 
  -7   1   7     1191.65     1138.68     65.16 o 
  -6   1   7      182.45      277.67     37.19 o 
  -5   1   7      319.28      255.91     40.61 o 
  -4   1   7     1030.51      709.29     68.24 o 
  -3   1   7      326.58      900.61     81.51 o 
  -2   1   7     7225.53     6532.01    334.27 o 
  -1   1   7    14082.61    16082.64    787.60 o 
   0   1   7    21483.50    23043.74   1333.06 o 
   1   1   7    16389.71    17524.42   1018.96 o 
   2   1   7     5153.90     5129.13    322.19 o 
   3   1   7      117.35       16.62     45.65 o 
   4   1   7       19.93        0.00     62.64 o 
   5   1   7       93.81       64.35     44.26 o 
   6   1   7      267.06      109.88     49.75 o 
   7   1   7      331.87      209.42     59.15 o 
   8   1   7     1883.87     1825.80    130.65 o 
   9   1   7     2909.35     3171.27    235.30 o 
  10   1   7     6888.25     6388.50    486.93 o 
  11   1   7     6033.96     5290.11    419.35 o 
  12   1   7     1398.48     1208.29    159.39 o 
  13   1   7      427.30      168.91     77.15 o 
  14   1   7       33.04       27.89     71.34 o 
  15   1   7       33.12        8.04     75.98 o 
  16   1   7       26.41       28.15     85.68 o 
  17   1   7       57.34       20.05     89.42 o 
  18   1   7        6.71       19.01    101.06 o 
 -23   2   7      723.79      507.65    238.13 o 
 -22   2   7     1238.39     1064.12    281.72 o 
 -21   2   7      613.71      403.17    156.02 o 
 -20   2   7       86.04       14.93    122.24 o 
 -19   2   7        4.12       12.80     88.01 o 
 -18   2   7      274.03      149.67     91.26 o 
 -17   2   7       59.40       84.04     77.51 o 
 -16   2   7      678.42      809.64    112.79 o 
 -15   2   7      162.03      156.96     61.62 o 
 -14   2   7     4029.21     3901.71    208.68 o 
 -13   2   7     7408.84     7369.69    342.11 o 
 -12   2   7     9307.18     8812.17    456.12 o 
 -11   2   7     6339.18     5914.63    370.08 o 
 -10   2   7     1771.51     1648.90    125.30 o 
  -9   2   7        0.54       11.43     34.22 o 
  -8   2   7      277.50      253.41     36.88 o 
  -7   2   7     2090.20     2087.27     97.31 o 
  -6   2   7     2387.67     2075.81     96.78 o 
  -5   2   7      579.51      399.84     50.96 o 
  -4   2   7     1213.74     1506.90     90.93 o 
  -3   2   7     7576.61     6544.57    337.54 o 
  -2   2   7     8978.90     8485.19    428.40 o 
  -1   2   7     6405.48     6221.51    548.24 o 
   0   2   7     1871.37     1696.59    346.46 o 
   1   2   7        0.95       11.88     38.93 o 
   2   2   7       36.91       29.28     37.64 o 
   3   2   7       27.84       26.13     32.83 o 
   4   2   7        0.47        2.95     40.24 o 
   5   2   7        0.90        0.00     41.60 o 
   6   2   7      474.36      528.91     76.17 o 
   7   2   7      983.42      964.67     97.56 o 
   8   2   7     3823.27     3206.01    262.56 o 
   9   2   7     4918.87     4479.98    440.34 o 
  10   2   7     2660.02     2604.89    295.79 o 
  11   2   7     1253.54     1097.86    153.88 o 
  12   2   7      626.34      454.26    101.16 o 
  13   2   7        7.94        0.00     64.67 o 
  14   2   7      108.88       28.74     71.70 o 
  15   2   7        7.32        0.00     70.96 o 
  16   2   7        2.84        0.00     71.22 o 
  17   2   7      231.74      112.28     98.13 o 
  18   2   7      383.67      405.85    119.71 o 
 -23   3   7      652.11      427.26    172.38 o 
 -22   3   7      687.38      485.14    170.03 o 
 -21   3   7      510.99      409.33    146.16 o 
 -20   3   7      559.51      715.98    130.98 o 
 -19   3   7      737.78      480.09    111.57 o 
 -18   3   7     1915.97     1965.14    172.39 o 
 -17   3   7     1057.81     1333.85    166.36 o 
 -16   3   7      173.35       43.70     65.43 o 
 -15   3   7      433.13      427.81     78.92 o 
 -14   3   7      136.20      218.70     75.06 o 
 -13   3   7       71.21       33.77     67.99 o 
 -12   3   7      645.01      658.79    129.56 o 
 -11   3   7     1468.58     1634.12    133.75 o 
 -10   3   7     1546.93     1656.84    137.90 o 
  -9   3   7     4801.91     4306.71    246.66 o 
  -8   3   7      565.27      941.80    105.05 o 
  -7   3   7      611.00      352.95     70.82 o 
  -6   3   7      892.57     1031.56     82.84 o 
  -5   3   7     1513.96     1436.06     93.86 o 
  -4   3   7      451.43      574.75     66.67 o 
  -3   3   7     3419.69     3057.10    181.62 o 
  -2   3   7     2133.12     1876.93    127.12 o 
  -1   3   7     1345.03     1529.18    110.54 o 
   0   3   7     4862.20     4379.93    241.72 o 
   1   3   7     4606.90     5732.29    256.86 o 
   2   3   7     7144.00     7330.96    323.95 o 
   3   3   7     3496.10     3353.49    187.36 o 
   4   3   7     3314.44     3196.62    277.23 o 
   5   3   7     2831.53     2853.10    201.43 o 
   6   3   7     2663.07     2899.53    207.84 o 
   7   3   7     1674.11     1607.48    118.88 o 
   8   3   7      381.72      418.30     82.70 o 
   9   3   7      594.96      720.88     97.94 o 
  10   3   7     1286.16     1504.00    207.81 o 
  11   3   7     3067.60     2932.74    369.35 o 
  12   3   7      780.34      840.82    125.99 o 
  13   3   7      159.86       70.17     99.91 o 
  14   3   7      559.89      416.57     89.76 o 
  15   3   7      541.82      510.70    100.41 o 
  16   3   7      614.21      443.01    110.50 o 
  17   3   7      417.63      311.99    100.57 o 
  18   3   7      144.26       33.55     93.30 o 
 -22   4   7      260.97      179.58    129.15 o 
 -21   4   7       18.22        0.00    111.48 o 
 -20   4   7      204.58      154.53    113.34 o 
 -19   4   7      461.66      304.24    108.58 o 
 -18   4   7      565.12      542.87    118.12 o 
 -17   4   7     1322.98     1517.50    139.54 o 
 -16   4   7     1118.07     1401.91    151.29 o 
 -15   4   7       41.33        0.03     72.19 o 
 -14   4   7      897.78      846.21    118.00 o 
 -13   4   7     1141.27     1256.87    134.81 o 
 -12   4   7      363.97      398.16     90.47 o 
 -11   4   7       81.15       21.82     75.22 o 
 -10   4   7      540.11      317.99    116.58 o 
  -9   4   7     1871.60     1730.25    144.30 o 
  -8   4   7     4684.67     4310.77    362.54 o 
  -7   4   7     4097.54     4066.39    267.57 o 
  -6   4   7     2113.06     1705.33    133.27 o 
  -5   4   7       51.65       37.44     39.66 o 
  -4   4   7       16.03       35.30     41.50 o 
  -3   4   7      203.63      241.89     53.28 o 
  -2   4   7      610.08      450.26     64.72 o 
  -1   4   7       68.12       29.20     36.42 o 
   0   4   7      184.17      169.53     41.64 o 
   1   4   7      324.55      306.78     48.24 o 
   2   4   7     5120.10     4691.77    249.53 o 
   3   4   7     5731.49     5668.34    296.61 o 
   4   4   7     2836.15     3090.37    180.84 o 
   5   4   7      473.02      794.54     94.44 o 
   6   4   7       74.10       12.89     60.51 o 
   7   4   7      473.59      478.69     82.95 o 
   8   4   7      829.62      811.97    150.09 o 
   9   4   7     1212.69     1457.41    193.22 o 
  10   4   7      397.59      225.25     98.75 o 
  11   4   7     1292.03     1204.47    130.65 o 
  12   4   7     1505.54     1579.75    152.41 o 
  13   4   7     1172.52     1548.93    152.24 o 
  14   4   7      461.36      561.77    144.25 o 
  15   4   7      216.68       84.83     72.44 o 
  16   4   7       10.58       17.30     77.46 o 
  17   4   7       64.08       62.07     79.25 o 
 -21   5   7     1115.05      940.05    157.25 o 
 -20   5   7     1033.78     1041.95    158.84 o 
 -19   5   7      231.60       62.52    103.42 o 
 -18   5   7       49.27       10.75     81.59 o 
 -17   5   7      400.56      367.64    121.24 o 
 -16   5   7      150.51      186.42     96.73 o 
 -15   5   7       23.05        0.00     86.18 o 
 -14   5   7        2.88        2.19     82.00 o 
 -13   5   7      111.83       13.73     73.81 o 
 -12   5   7      840.90      834.23    113.90 o 
 -11   5   7     1570.96     1741.52    157.05 o 
 -10   5   7      269.20      269.94    116.13 o 
  -9   5   7      347.11      222.14     80.80 o 
  -8   5   7       12.07        0.00     66.16 o 
  -7   5   7       54.49        0.00     60.52 o 
  -6   5   7       13.63        0.00     63.27 o 
  -5   5   7      143.90      110.91     67.02 o 
  -4   5   7      161.80       89.88     44.00 o 
  -3   5   7       32.76       65.40     43.93 o 
  -2   5   7      540.62      512.31     52.30 o 
  -1   5   7     3392.06     3444.49    167.45 o 
   0   5   7     6162.71     6263.03    278.56 o 
   1   5   7     6476.05     6711.22    344.74 o 
   2   5   7     1191.32     1443.43    180.05 o 
   3   5   7       24.78        0.00     47.48 o 
   4   5   7       47.80       63.03     52.48 o 
   5   5   7       96.64        0.00     55.22 o 
   6   5   7      264.79      215.43     76.75 o 
   7   5   7       97.05      151.57     71.13 o 
   8   5   7      255.04      100.75     67.52 o 
   9   5   7       40.97       57.97     76.68 o 
  10   5   7      686.86      697.36    107.21 o 
  11   5   7     1391.31     1677.74    153.00 o 
  12   5   7      373.80      486.09    189.41 o 
  13   5   7       38.11       26.50     89.92 o 
  14   5   7       26.94       29.07     92.09 o 
  15   5   7       64.24       37.05    126.72 o 
  16   5   7      144.17      336.63    190.00 o 
  17   5   7       51.26       19.35     77.76 o 
 -21   6   7       27.59        1.17    122.30 o 
 -20   6   7        5.19        0.11    123.11 o 
 -19   6   7       53.47        0.00     99.10 o 
 -18   6   7      104.81       43.68    119.44 o 
 -17   6   7        3.93       18.09    105.02 o 
 -16   6   7       11.56        0.00     85.05 o 
 -15   6   7       51.42       27.90     97.05 o 
 -14   6   7       27.31        0.00     92.61 o 
 -13   6   7       21.38        0.00     79.32 o 
 -12   6   7       18.07       26.83     77.14 o 
 -11   6   7       21.88       15.35     82.34 o 
 -10   6   7        5.28        0.00     74.86 o 
  -9   6   7        6.17        0.00     67.53 o 
  -8   6   7      206.25       22.20     73.67 o 
  -7   6   7      419.07      642.60    135.05 o 
  -6   6   7       42.79       47.85     66.78 o 
  -5   6   7       11.73        0.00     58.81 o 
  -4   6   7      141.65      227.02     74.07 o 
  -3   6   7       54.22       70.29     47.59 o 
  -2   6   7      616.54      826.72     80.01 o 
  -1   6   7     1528.95     1719.03    116.29 o 
   0   6   7      574.94      750.81     84.40 o 
   1   6   7      191.37      348.71     72.19 o 
   2   6   7      983.77      884.39    100.81 o 
   3   6   7      999.83     1140.68    113.53 o 
   4   6   7      192.14      373.23     85.50 o 
   5   6   7      760.31      504.66    145.45 o 
   6   6   7      288.56      115.80     76.19 o 
   7   6   7      177.89      229.35     83.03 o 
   8   6   7      752.04      862.39    117.22 o 
   9   6   7      286.22      184.43    105.81 o 
  10   6   7       16.17       65.81     89.36 o 
  11   6   7      441.32      536.16    114.20 o 
  12   6   7      277.28      216.93     95.71 o 
  13   6   7      108.20      120.96     95.63 o 
  14   6   7      187.45      257.44    106.39 o 
  15   6   7       97.16      144.97    105.90 o 
  16   6   7        4.57        0.00    115.15 o 
 -20   7   7        0.18        0.00    109.79 o 
 -19   7   7        1.64        0.00    124.26 o 
 -18   7   7      226.49       50.32    125.70 o 
 -17   7   7      413.27      306.56    155.97 o 
 -16   7   7     1238.11     1747.95    215.34 o 
 -15   7   7     3630.33     3799.00    320.24 o 
 -14   7   7     3202.15     3224.93    240.41 o 
 -13   7   7     1130.75     1392.62    315.07 o 
 -12   7   7      345.00      213.81    107.16 o 
 -11   7   7      103.66       24.56     88.69 o 
 -10   7   7       28.17       44.72     84.15 o 
  -9   7   7       84.91       45.81     80.91 o 
  -8   7   7      419.14      252.90     94.03 o 
  -7   7   7      954.56     1094.56    153.69 o 
  -6   7   7     8121.64     8583.61    462.10 o 
  -5   7   7     8169.28     8630.65    465.47 o 
  -4   7   7     2450.30     2345.74    200.91 o 
  -3   7   7      898.08     1002.67    139.73 o 
  -2   7   7      285.93      419.19     89.39 o 
  -1   7   7       14.51        0.00     58.53 o 
   0   7   7      200.39      121.26     73.45 o 
   1   7   7      152.56      294.42     94.24 o 
   2   7   7       36.11       87.76     97.79 o 
   3   7   7      431.79      398.46     93.59 o 
   4   7   7     1270.58     1552.89    149.45 o 
   5   7   7     1952.47     1785.14    194.83 o 
   6   7   7     1546.59     1517.89    153.65 o 
   7   7   7      958.21      767.57    172.98 o 
   8   7   7      153.45       62.94     87.55 o 
   9   7   7        3.45        0.14     75.38 o 
  10   7   7       49.10       13.53     85.78 o 
  11   7   7        1.72        0.00     88.39 o 
  12   7   7        0.26        0.00     88.26 o 
  13   7   7       67.19        0.00     94.91 o 
  14   7   7      563.14      282.65    117.00 o 
  15   7   7      594.14      686.99    137.08 o 
 -18   8   7      193.48      183.29    136.54 o 
 -17   8   7      136.89      119.04    134.95 o 
 -16   8   7       17.66       42.16    124.79 o 
 -15   8   7       21.69       58.02    120.45 o 
 -14   8   7       14.29       42.10    105.26 o 
 -13   8   7      136.90       97.12    103.86 o 
 -12   8   7      140.51       81.71     99.22 o 
 -11   8   7       23.81       17.41     87.58 o 
 -10   8   7       91.77       81.45     97.78 o 
  -9   8   7     1109.21     1089.02    145.63 o 
  -8   8   7     1166.49     1231.32    149.59 o 
  -7   8   7      114.03       71.69     91.40 o 
  -6   8   7      629.50      888.45    123.39 o 
  -5   8   7     1338.20     1581.26    206.09 o 
  -4   8   7        2.03       19.88    112.34 o 
  -3   8   7       94.17        0.00     97.96 o 
  -2   8   7       24.13        0.00     88.46 o 
  -1   8   7        0.78        0.00     65.25 o 
   0   8   7      344.06      464.81     97.57 o 
   1   8   7      958.27     1216.34    135.12 o 
   2   8   7      391.44      650.02    111.42 o 
   3   8   7      765.63      967.30    155.96 o 
   4   8   7     1009.85     1000.89    156.80 o 
   5   8   7       35.50       15.86     80.85 o 
   6   8   7       11.92       39.91     83.38 o 
   7   8   7       94.43       54.57     90.19 o 
   8   8   7      281.92      205.81    109.32 o 
   9   8   7      167.88       45.14     93.47 o 
  10   8   7        7.18        0.00     91.47 o 
  11   8   7       90.86       11.93     95.08 o 
  12   8   7      342.22      186.72    115.32 o 
  13   8   7      336.62      273.59    121.47 o 
 -17   9   7        0.17       21.46    126.80 o 
 -16   9   7       10.58       22.37    131.51 o 
 -15   9   7        6.53       28.95    128.95 o 
 -14   9   7       12.23       48.39    117.66 o 
 -13   9   7       81.21      105.00    113.40 o 
 -12   9   7       51.21        0.00    103.37 o 
 -11   9   7       21.05        1.97     93.80 o 
 -10   9   7       30.02       17.08     90.96 o 
  -9   9   7      168.50       99.05    119.51 o 
  -8   9   7      334.20      157.92    136.50 o 
  -7   9   7      554.06      495.11    163.71 o 
  -6   9   7        0.13        0.00    117.60 o 
  -5   9   7      193.02      501.86    155.16 o 
  -4   9   7       56.16        0.00    127.63 o 
  -3   9   7        4.48        0.00    114.99 o 
  -2   9   7       29.18        0.13    114.15 o 
  -1   9   7       56.20        0.00     99.67 o 
   0   9   7      209.56       57.31    119.47 o 
   1   9   7       59.34       72.78     88.36 o 
   2   9   7      265.70      154.29     90.92 o 
   3   9   7       34.62       17.51     88.42 o 
   4   9   7      117.79      140.34     96.15 o 
   5   9   7      106.84      141.64    128.59 o 
   6   9   7        4.94        0.14    110.48 o 
   7   9   7        0.68        0.14    121.05 o 
   8   9   7        0.71       37.45     95.40 o 
   9   9   7        1.77        0.14     95.98 o 
  10   9   7       34.30        0.00    105.32 o 
  11   9   7       63.48        0.00    103.02 o 
  12   9   7        0.66        0.00    112.43 o 
 -14  10   7       16.85       85.02    159.34 o 
 -13  10   7      233.66      134.73    152.65 o 
 -12  10   7      135.44       98.99    144.62 o 
 -11  10   7       15.23        0.00    117.44 o 
 -10  10   7      100.39      111.00    140.27 o 
  -9  10   7     1173.71     1514.80    233.32 o 
  -8  10   7     1562.43     1616.61    223.51 o 
  -7  10   7      529.64      502.36    163.68 o 
  -6  10   7      124.51      239.38    150.87 o 
  -5  10   7        0.27       86.26    126.32 o 
  -4  10   7      267.67      243.07    152.37 o 
  -3  10   7      638.06      198.64    149.48 o 
  -2  10   7      301.37       58.14    119.58 o 
  -1  10   7       75.59       42.67    128.05 o 
   0  10   7        0.73        1.92    126.40 o 
   1  10   7      154.24        0.00    123.20 o 
   2  10   7      305.25      295.89    112.03 o 
   3  10   7      613.09      820.67    135.13 o 
   4  10   7      552.32      374.34    122.53 o 
   5  10   7       88.46       13.99    106.31 o 
   6  10   7       21.08       30.45    118.72 o 
   7  10   7      232.99      199.37    151.26 o 
   8  10   7      309.92      304.76    152.98 o 
   9  10   7      179.46      158.88    150.66 o 
  10  10   7        3.58        0.00    124.79 o 
 -12  11   7      158.96      182.68    166.87 o 
 -11  11   7       15.71       89.77    155.24 o 
 -10  11   7        6.36        0.00    129.28 o 
  -9  11   7        4.44       13.51    146.58 o 
  -8  11   7        2.32        0.00    128.07 o 
  -7  11   7      263.47      406.75    165.77 o 
  -6  11   7     1505.65     1738.55    260.52 o 
  -5  11   7     2104.06     2251.57    273.65 o 
  -4  11   7     1542.40     1439.60    222.54 o 
  -3  11   7      760.20      795.58    197.68 o 
  -2  11   7      299.19      237.18    157.18 o 
  -1  11   7       15.03       14.78    140.39 o 
   0  11   7       17.90        3.43    134.52 o 
   1  11   7        1.92       42.96    141.06 o 
   2  11   7      140.64       85.70    141.67 o 
   3  11   7      334.82      315.81    157.01 o 
   4  11   7      533.74      603.26    138.40 o 
   5  11   7      812.89      855.56    150.60 o 
   6  11   7      897.08      740.68    151.47 o 
   7  11   7      562.06      645.43    164.07 o 
  -7  12   7        0.40       26.38    154.53 o 
  -6  12   7      126.26      148.21    163.79 o 
  -5  12   7      451.82      364.51    195.26 o 
  -4  12   7      343.54      280.21    170.84 o 
  -3  12   7      235.69      193.45    171.96 o 
  -2  12   7      196.88       67.62    161.33 o 
  -1  12   7       60.33       45.47    141.85 o 
   0  12   7       37.75       12.16    156.79 o 
   1  12   7        0.28       43.34    154.47 o 
   2  12   7        1.03        0.00    146.82 o 
 -23   0   8       47.54        0.00    214.14 o 
 -22   0   8       51.71       45.48    211.07 o 
 -21   0   8      704.70      672.68    247.90 o 
 -20   0   8     1847.80     1914.80    326.57 o 
 -19   0   8     5295.33     3487.97    426.46 o 
 -18   0   8     6117.59     3707.96    439.71 o 
 -17   0   8     2130.78     1559.63    282.91 o 
 -16   0   8     2509.96     2070.91    317.23 o 
 -15   0   8       36.82        0.00    120.53 o 
 -14   0   8      183.00       77.56    133.92 o 
 -12   0   8      627.61      530.92    157.43 o 
 -11   0   8     1233.10     1133.81    101.68 o 
 -10   0   8     6104.80     6736.54    350.47 o 
  -9   0   8    14964.31    15702.16    765.25 o 
  -8   0   8     5091.73     4602.95    250.64 o 
  -7   0   8     1208.39     1240.26     98.52 o 
  -6   0   8     2203.40     2119.64    134.24 o 
  -5   0   8      805.55      605.44    109.79 o 
  -4   0   8     2118.35     1935.87    201.72 o 
  -3   0   8     1562.60     1267.24    153.31 o 
  -2   0   8      272.83      559.26    113.28 o 
  -1   0   8     1985.24     1887.88    203.95 o 
   0   0   8      350.05      259.61     95.56 o 
   1   0   8     7571.23     6472.47    565.40 o 
   2   0   8     9367.16    11801.03    992.00 o 
   3   0   8     5445.45     5595.56    498.58 o 
   4   0   8     4133.86     3764.32    356.29 o 
   5   0   8     3377.57     2773.86    281.65 o 
   6   0   8      274.25      320.71    109.51 o 
   8   0   8      164.70      127.50    106.44 o 
   9   0   8      202.78       63.61    107.00 o 
  10   0   8     1778.95     1492.67    202.00 o 
  11   0   8     5820.72     5768.83    538.48 o 
  12   0   8     3223.88     2876.11    319.88 o 
  13   0   8     1815.33     1341.73    236.87 o 
  14   0   8     1387.43     1066.63    217.34 o 
  15   0   8      393.31      296.72    154.71 o 
  16   0   8      338.67      230.88    157.92 o 
  17   0   8        1.40       66.68    151.36 o 
 -23   1   8      258.74      103.86    156.07 o 
 -22   1   8      886.12     1030.60    193.84 o 
 -21   1   8     1831.50     1276.31    262.68 o 
 -20   1   8     1425.42     1262.42    212.04 o 
 -19   1   8      680.14      742.38    151.87 o 
 -18   1   8      225.26      118.82    114.42 o 
 -17   1   8      253.62      143.51    109.15 o 
 -16   1   8       14.90       14.91     85.02 o 
 -15   1   8       33.91       66.81     87.36 o 
 -14   1   8      383.07      447.44     83.58 o 
 -13   1   8     2533.08     2129.30    373.45 o 
 -12   1   8     6958.32     6174.69    290.01 o 
 -11   1   8    10423.88     9747.03    436.26 o 
 -10   1   8    10737.56     9846.98    441.14 o 
  -9   1   8     6247.12     5479.41    221.22 o 
  -8   1   8     4173.27     4297.12    179.26 o 
  -7   1   8     1591.18     1397.45     79.51 o 
  -6   1   8      133.73      219.46     41.16 o 
  -5   1   8     1446.45     1177.35     88.94 o 
  -4   1   8      200.29      232.92     51.35 o 
  -3   1   8      941.99     1118.26     86.38 o 
  -2   1   8     3945.90     3508.68    194.22 o 
  -1   1   8     3101.17     3272.39    192.93 o 
   0   1   8     4830.96     4352.90    234.35 o 
   1   1   8     3650.05     3617.57    242.70 o 
   2   1   8     3974.28     3662.84    244.88 o 
   3   1   8     2380.26     2259.05    230.25 o 
   4   1   8     1228.93     1105.27    150.94 o 
   5   1   8      104.33       87.46     66.06 o 
   6   1   8       37.07       59.54     64.08 o 
   7   1   8       20.19        0.14     57.12 o 
   8   1   8      227.74       70.42     60.56 o 
   9   1   8      553.11      447.68    102.59 o 
  10   1   8     1308.91     1318.01    233.85 o 
  11   1   8     4220.53     3478.27    213.75 o 
  12   1   8     2157.83     1840.51    150.95 o 
  13   1   8      660.78      419.01     91.61 o 
  14   1   8       96.56       74.58     75.56 o 
  15   1   8        1.10        0.48     76.26 o 
  16   1   8        4.49        0.00     86.55 o 
  17   1   8       60.79        4.58     86.66 o 
 -23   2   8      157.84       94.48    143.36 o 
 -22   2   8      110.67       71.96    155.97 o 
 -21   2   8        7.60        0.00    124.14 o 
 -20   2   8      132.62      325.68    176.19 o 
 -19   2   8      163.54      103.73    128.82 o 
 -18   2   8       75.68       51.66    124.96 o 
 -17   2   8      147.80       55.82     79.92 o 
 -16   2   8       39.76        6.06     75.58 o 
 -15   2   8       73.61       35.13     73.01 o 
 -14   2   8       18.25       14.27     52.57 o 
 -13   2   8       67.27       75.53     58.80 o 
 -12   2   8      101.03       47.75     66.83 o 
 -11   2   8       98.99       65.87     71.10 o 
 -10   2   8       55.75       40.57     62.52 o 
  -9   2   8        3.52       15.82     54.16 o 
  -8   2   8      127.87      118.50     47.69 o 
  -7   2   8        4.28        0.00     37.70 o 
  -6   2   8       60.77        5.14     32.31 o 
  -5   2   8      225.13      308.40     52.81 o 
  -4   2   8     3353.76     2781.58    165.79 o 
  -3   2   8     4533.16     5018.07    269.53 o 
  -2   2   8     3395.11     2938.39    172.75 o 
  -1   2   8      344.42      516.50    130.85 o 
   0   2   8      423.24      266.47    119.06 o 
   1   2   8     2929.81     2263.59    508.84 o 
   2   2   8      726.91     1425.43    146.73 o 
   3   2   8      125.54      267.97     79.36 o 
   4   2   8      221.91       39.80     69.55 o 
   5   2   8      442.06      363.57     90.25 o 
   6   2   8      687.90      768.56     99.55 o 
   7   2   8      906.72      927.41    100.31 o 
   8   2   8      898.09      956.68    105.90 o 
   9   2   8      662.69      654.00     96.67 o 
  10   2   8       37.46       64.70     71.52 o 
  11   2   8        5.06       19.00     87.47 o 
  12   2   8       19.92        0.00     61.53 o 
  13   2   8      207.97       39.66     72.81 o 
  14   2   8      191.31      117.37     79.54 o 
  15   2   8       31.21        0.00     75.40 o 
  16   2   8        1.46        0.00     80.05 o 
  17   2   8       59.82       22.17     89.07 o 
 -22   3   8      774.19      806.91    192.62 o 
 -21   3   8     1118.75     1026.22    196.53 o 
 -20   3   8      945.85     1051.91    203.49 o 
 -19   3   8      266.85      111.38     97.24 o 
 -18   3   8        0.32        0.00     87.14 o 
 -17   3   8       65.54       35.04     88.60 o 
 -16   3   8      212.14       52.09     87.20 o 
 -15   3   8     1232.68     1679.48    136.38 o 
 -14   3   8       20.71        0.00     71.99 o 
 -13   3   8      628.51      486.88     96.04 o 
 -12   3   8     2896.03     2721.81    185.38 o 
 -11   3   8     5783.17     6027.44    335.91 o 
 -10   3   8     4640.58     4653.03    271.33 o 
  -9   3   8     3091.94     2872.44    186.92 o 
  -8   3   8      573.99      704.55    100.52 o 
  -7   3   8       50.81        8.39     58.34 o 
  -6   3   8     1600.72     1761.26    134.56 o 
  -5   3   8     1025.51     1224.03    149.95 o 
  -4   3   8      127.46       66.83     53.93 o 
  -3   3   8      638.32     1426.22    124.16 o 
  -2   3   8     5568.58     5583.94    717.98 o 
  -1   3   8     9179.79    10207.12   1045.66 o 
   0   3   8     8941.07    11019.61    899.61 o 
   1   3   8     6914.94     8074.22    918.90 o 
   2   3   8     2146.33     2320.66    363.12 o 
   3   3   8        3.87       14.79     50.06 o 
   4   3   8      675.59      605.92     83.35 o 
   5   3   8      524.67      486.75     83.77 o 
   6   3   8      340.15      182.12     69.36 o 
   7   3   8        1.61       12.33     56.89 o 
   8   3   8      339.54      197.35     78.46 o 
   9   3   8     1072.83     1502.37    140.35 o 
  10   3   8     4073.36     4431.25    261.53 o 
  11   3   8     4342.35     4206.39    296.39 o 
  12   3   8     1337.75     1607.45    213.47 o 
  13   3   8      229.21      124.88    115.74 o 
  14   3   8        3.94        0.00     69.65 o 
  15   3   8       14.42        0.00     69.94 o 
  16   3   8      153.47       43.54     79.39 o 
  17   3   8       23.69        0.00     82.95 o 
 -22   4   8       16.32       38.05    161.41 o 
 -21   4   8       84.24       54.40    111.68 o 
 -20   4   8      285.38      272.32    121.30 o 
 -19   4   8      269.08      238.92    107.13 o 
 -18   4   8       39.62       40.86     99.42 o 
 -17   4   8       93.54       48.37     86.77 o 
 -16   4   8      269.98      227.43     96.99 o 
 -15   4   8     1144.49     1251.70    148.01 o 
 -14   4   8      265.28      137.29     87.76 o 
 -13   4   8      121.16       29.68     79.30 o 
 -12   4   8      241.02      235.18    108.08 o 
 -11   4   8      444.62      346.27     86.98 o 
 -10   4   8      968.98     1262.06    136.35 o 
  -9   4   8     1817.98     1733.97    157.42 o 
  -8   4   8      364.89      245.80    105.51 o 
  -7   4   8      660.28      730.52    106.61 o 
  -6   4   8     5085.35     4406.53    259.67 o 
  -5   4   8     1977.08     2099.25    154.79 o 
  -4   4   8      247.49      167.66     58.65 o 
  -3   4   8        6.38        8.28     44.97 o 
  -2   4   8      126.25       60.77     53.41 o 
  -1   4   8        1.34       21.63     49.84 o 
   0   4   8      774.84      880.19    121.02 o 
   1   4   8     2231.70     2145.85    220.69 o 
   2   4   8     2053.46     1994.30    133.98 o 
   3   4   8      760.79      794.16    142.20 o 
   4   4   8      656.32      528.96     85.06 o 
   5   4   8      228.43      264.25     74.28 o 
   6   4   8      112.03       42.01     66.90 o 
   7   4   8       35.58       31.58     66.41 o 
   8   4   8       19.37        0.00     66.01 o 
   9   4   8       12.56        0.00     68.26 o 
  10   4   8       26.27        0.00     72.65 o 
  11   4   8      218.48      122.15     89.85 o 
  12   4   8      271.23       91.88     86.13 o 
  13   4   8      218.56      104.46     89.08 o 
  14   4   8      470.80      361.98    142.92 o 
  15   4   8      324.43      196.63    108.85 o 
  16   4   8      216.00      134.75    100.52 o 
 -21   5   8       16.19        0.00    120.18 o 
 -20   5   8       53.60        0.00    102.12 o 
 -19   5   8      362.14      272.30    120.77 o 
 -18   5   8      692.93      511.36    137.79 o 
 -17   5   8      551.59      551.81    129.19 o 
 -16   5   8      608.66      430.61    167.78 o 
 -15   5   8     1524.65     2172.40    197.45 o 
 -14   5   8     1810.31     1980.44    187.13 o 
 -13   5   8     1029.19     1476.29    154.89 o 
 -12   5   8      583.89      551.08    104.57 o 
 -11   5   8      342.71      274.66     88.90 o 
 -10   5   8      121.81       73.22     78.13 o 
  -9   5   8      203.87       48.92     81.49 o 
  -8   5   8       10.29        4.93     69.16 o 
  -7   5   8      188.23       99.07     77.32 o 
  -6   5   8     3239.93     3409.69    218.95 o 
  -5   5   8     5408.15     5702.34    487.35 o 
  -4   5   8     2932.89     3285.51    295.12 o 
  -3   5   8     1994.50     1860.22    123.72 o 
  -2   5   8      527.59      644.75     75.34 o 
  -1   5   8     1317.00     1454.94    118.62 o 
   0   5   8      804.80      874.50     90.21 o 
   1   5   8      247.58      256.38     66.22 o 
   2   5   8      788.01      694.59    212.54 o 
   3   5   8      947.36     1221.11    179.82 o 
   4   5   8     2058.25     1927.94    161.02 o 
   5   5   8     1065.83     1197.92    181.18 o 
   6   5   8      719.42      964.35    116.39 o 
   7   5   8      448.99      457.22     90.21 o 
   8   5   8      410.12      410.13     95.93 o 
   9   5   8      489.24      403.36    188.26 o 
  10   5   8       28.28        7.54     79.95 o 
  11   5   8      261.61      332.60    103.90 o 
  12   5   8      822.40      949.85    132.45 o 
  13   5   8      412.07      571.91    118.25 o 
  14   5   8      361.14      218.38    103.48 o 
  15   5   8      440.03      186.49    132.54 o 
 -20   6   8        3.68        0.00    122.28 o 
 -19   6   8      167.15       28.63    119.05 o 
 -18   6   8       50.05       24.28    120.25 o 
 -17   6   8       40.90       49.04    111.09 o 
 -16   6   8       39.58        6.46     98.92 o 
 -15   6   8      260.87      268.81    117.67 o 
 -14   6   8     1216.14     1832.16    183.27 o 
 -13   6   8     1229.49     1170.81    156.70 o 
 -12   6   8     1759.82     1938.13    210.93 o 
 -11   6   8      292.98      310.98    104.30 o 
 -10   6   8        0.08        0.00     80.90 o 
  -9   6   8       35.37       32.70     78.69 o 
  -8   6   8      155.33        0.00     81.66 o 
  -7   6   8       86.38      112.84     89.10 o 
  -6   6   8      890.89      858.71    116.32 o 
  -5   6   8        1.90       22.88     74.21 o 
  -4   6   8      902.66     1080.70    125.72 o 
  -3   6   8     1698.82     1744.17    152.38 o 
  -2   6   8     1675.55     1600.23    127.66 o 
  -1   6   8     1546.01     2050.48    161.97 o 
   0   6   8      959.07     1623.94    232.97 o 
   1   6   8        1.50      131.25     84.62 o 
   2   6   8       33.19       24.59     64.01 o 
   3   6   8       27.96       52.99     61.90 o 
   4   6   8       84.97       37.43     66.42 o 
   5   6   8      134.00       52.13     76.22 o 
   6   6   8      483.90      416.57     95.13 o 
   7   6   8      955.21      791.97    117.56 o 
   8   6   8      557.52      627.85    116.22 o 
   9   6   8      274.95      317.09    102.50 o 
  10   6   8       23.60        0.00     84.66 o 
  11   6   8       50.60        4.55     85.16 o 
  12   6   8      128.13       99.66     96.02 o 
  13   6   8      279.25       93.13    100.58 o 
  14   6   8       26.38        0.00     96.40 o 
 -19   7   8        3.11        6.31    125.64 o 
 -18   7   8       17.49       31.66    120.67 o 
 -17   7   8      236.70       44.17    116.92 o 
 -16   7   8      150.05       76.22    127.98 o 
 -15   7   8       42.67       79.47    118.74 o 
 -14   7   8        7.91        1.89    102.31 o 
 -13   7   8      129.09      131.54    102.39 o 
 -12   7   8      129.34       70.17    105.12 o 
 -11   7   8      443.47      446.67    121.17 o 
 -10   7   8     1190.31     1351.20    158.66 o 
  -9   7   8      747.88      840.29    131.27 o 
  -8   7   8        3.02       44.01     79.73 o 
  -7   7   8        4.15        7.86     82.50 o 
  -6   7   8       12.86        3.15     76.74 o 
  -5   7   8      226.34      349.04     96.12 o 
  -4   7   8       99.04       70.62     81.06 o 
  -3   7   8      150.47       23.80     68.56 o 
  -2   7   8        0.23        0.00     98.91 o 
  -1   7   8      533.71      718.50    161.62 o 
   0   7   8      605.79     1065.58    163.07 o 
   1   7   8       94.50      161.64     94.23 o 
   2   7   8      110.18       90.64     87.17 o 
   3   7   8      137.18      212.86    110.00 o 
   4   7   8      509.62      788.94    143.38 o 
   5   7   8      122.58      130.39     90.01 o 
   6   7   8       97.34      116.64     87.43 o 
   7   7   8      147.00        0.00     86.16 o 
   8   7   8       11.29        0.00     84.03 o 
   9   7   8       24.50        0.27     89.47 o 
  10   7   8       88.98       24.38     97.92 o 
  11   7   8       59.89       17.10    104.44 o 
  12   7   8        3.03        0.00    102.04 o 
  13   7   8       46.38        0.00    108.20 o 
 -17   8   8       30.45        0.00    130.80 o 
 -16   8   8      185.92      151.15    140.45 o 
 -15   8   8     1225.51     1226.73    279.86 o 
 -14   8   8     1629.46     2127.46    216.92 o 
 -13   8   8     1060.17     1168.64    197.48 o 
 -12   8   8      306.22      359.35    122.80 o 
 -11   8   8        2.86       22.87     91.04 o 
 -10   8   8       79.23      129.86     97.20 o 
  -9   8   8      294.54      269.27    105.37 o 
  -8   8   8      272.86      327.14    110.27 o 
  -7   8   8      238.52      237.23     98.12 o 
  -6   8   8      113.53      139.14     88.56 o 
  -5   8   8     1488.69     1369.08    153.55 o 
  -4   8   8     1153.68     1401.48    206.01 o 
  -3   8   8     1014.23     1077.28    190.43 o 
  -2   8   8      129.40       30.08    120.91 o 
  -1   8   8      125.03      127.21    127.16 o 
   0   8   8      109.82       96.28    131.13 o 
   1   8   8       15.36       23.94     83.25 o 
   2   8   8      301.35      403.81    112.20 o 
   3   8   8      462.95      778.70    152.70 o 
   4   8   8       22.71        7.83    112.69 o 
   5   8   8      234.84      274.96    126.36 o 
   6   8   8      691.75      822.76    163.06 o 
   7   8   8     1073.70      748.15    246.01 o 
   8   8   8     1255.95      837.15    185.19 o 
   9   8   8      472.57      357.37    117.72 o 
  10   8   8      167.00        3.79    104.53 o 
  11   8   8        3.16        6.96    104.14 o 
  12   8   8       48.20        0.00     95.76 o 
 -16   9   8      354.48      387.23    176.48 o 
 -15   9   8      466.56      355.17    196.53 o 
 -14   9   8      501.02      497.46    155.19 o 
 -13   9   8      121.05       85.81    123.93 o 
 -12   9   8       53.99        1.74    113.01 o 
 -11   9   8       56.68       15.97    111.79 o 
 -10   9   8      137.01       49.90    111.52 o 
  -9   9   8        0.68        2.24     94.55 o 
  -8   9   8      679.18      616.45    131.03 o 
  -7   9   8      535.48      416.86    168.24 o 
  -6   9   8     1071.91     1128.34    200.14 o 
  -5   9   8     2459.41     3003.53    276.55 o 
  -4   9   8     1351.59     1609.80    223.50 o 
  -3   9   8      361.68      467.00    166.09 o 
  -2   9   8       50.70       54.10    120.04 o 
  -1   9   8       66.71       12.58    121.76 o 
   0   9   8       22.37       61.14    130.55 o 
   1   9   8       39.49        0.00    112.82 o 
   2   9   8      155.53      152.44    101.27 o 
   3   9   8      613.89      614.82    132.48 o 
   4   9   8     1825.64     2271.88    381.54 o 
   5   9   8     2746.99     3203.24    378.47 o 
   6   9   8     2880.36     3314.15    402.74 o 
   7   9   8     1546.70     1691.36    217.95 o 
   8   9   8      602.09      682.68    168.09 o 
   9   9   8      133.71      109.89    130.07 o 
  10   9   8       10.79        0.00    119.25 o 
 -13  10   8       88.49      169.08    174.33 o 
 -12  10   8      124.23      228.16    167.76 o 
 -11  10   8       78.20       12.96    138.49 o 
 -10  10   8        6.35        5.71    145.32 o 
  -9  10   8        1.37        0.00    121.53 o 
  -8  10   8       14.29        0.00    135.86 o 
  -7  10   8      163.13        1.47    145.00 o 
  -6  10   8      585.46      503.37    195.02 o 
  -5  10   8      296.53      168.10    152.21 o 
  -4  10   8      227.03      245.75    157.16 o 
  -3  10   8      243.04      201.03    147.69 o 
  -2  10   8      204.67       23.50    133.47 o 
  -1  10   8      244.13      193.89    151.17 o 
   0  10   8      152.54       27.32    139.83 o 
   1  10   8        2.39        0.00    129.33 o 
   2  10   8       38.07       48.60    132.10 o 
   3  10   8       86.77       86.57    108.13 o 
   4  10   8        9.00        0.00    115.53 o 
   5  10   8       27.24      114.84    126.29 o 
   6  10   8        5.16       25.67    140.70 o 
   7  10   8       30.88       40.18    145.20 o 
   8  10   8       89.97      189.75    154.01 o 
 -10  11   8      388.85      305.72    156.98 o 
  -9  11   8      281.82      102.43    148.91 o 
  -8  11   8       29.00        0.14    152.40 o 
  -7  11   8       36.94       45.15    141.43 o 
  -6  11   8      154.28       49.69    157.47 o 
  -5  11   8       34.99        0.14    139.34 o 
  -4  11   8        0.78        0.00    130.18 o 
  -3  11   8       58.93       75.58    138.42 o 
  -2  11   8      269.86      347.10    178.05 o 
  -1  11   8      428.08      290.20    159.62 o 
   0  11   8      462.27      259.45    156.91 o 
   1  11   8      186.56       19.50    155.06 o 
   2  11   8       45.09       52.65    150.16 o 
   3  11   8       42.42       29.00    144.00 o 
   4  11   8        0.82        0.00    135.93 o 
 -22   1   9      605.46      333.77    154.74 o 
 -21   1   9      957.43      606.86    214.90 o 
 -20   1   9      300.06      148.85    136.06 o 
 -19   1   9      195.31      118.13    127.35 o 
 -18   1   9      105.32      108.86    117.27 o 
 -17   1   9      655.82      698.00    154.92 o 
 -16   1   9      639.09      441.47    127.55 o 
 -15   1   9      995.64      910.71    213.93 o 
 -14   1   9        0.84       12.88     82.86 o 
 -13   1   9     1036.43      857.90    138.95 o 
 -12   1   9     3501.84     3036.64    195.27 o 
 -11   1   9     2514.75     2623.24    149.78 o 
 -10   1   9     4704.47     4195.46    209.88 o 
  -9   1   9       75.38       94.57     57.12 o 
  -8   1   9      567.23      452.48     79.73 o 
  -7   1   9      699.43      968.87     75.39 o 
  -6   1   9     3341.64     2891.11    135.46 o 
  -5   1   9     4160.98     3935.72    193.88 o 
  -4   1   9     1247.55     1482.84    164.95 o 
  -3   1   9      257.12      156.03     50.46 o 
  -2   1   9      246.13      269.53     57.75 o 
  -1   1   9     2318.90     1837.69    123.06 o 
   0   1   9     2793.92     3342.27    191.96 o 
   1   1   9     2658.24     2459.71    151.03 o 
   2   1   9       10.29       50.82     65.59 o 
   3   1   9      764.29     1135.96    181.77 o 
   4   1   9     1753.41     1561.03    195.86 o 
   5   1   9     1484.95     2051.56    399.46 o 
   6   1   9     1328.02     1613.27    159.00 o 
   7   1   9      193.29      144.30     79.79 o 
   8   1   9      236.40      136.50     83.43 o 
   9   1   9     1806.73     1965.16    284.31 o 
  10   1   9     2352.82     2269.76    189.51 o 
  11   1   9      979.20      966.53    269.03 o 
  12   1   9      171.77      166.11     89.30 o 
  13   1   9       42.52       20.50     79.29 o 
  14   1   9       69.52       43.82     84.28 o 
  15   1   9      188.30       91.33     91.74 o 
  16   1   9      172.95      146.94    101.89 o 
 -22   2   9      373.86      133.36    192.09 o 
 -21   2   9     1347.70     1342.07    214.83 o 
 -20   2   9     2426.88     2246.96    241.88 o 
 -19   2   9     3456.87     3123.15    294.88 o 
 -18   2   9     1414.63     1533.01    206.50 o 
 -17   2   9      409.78      394.12    135.32 o 
 -16   2   9      914.21      771.85    157.01 o 
 -15   2   9      336.16      309.57     89.60 o 
 -14   2   9      220.09      202.98     80.50 o 
 -13   2   9      186.12      148.45     64.26 o 
 -12   2   9      786.56     1034.32    116.11 o 
 -11   2   9     3916.92     3540.28    247.00 o 
 -10   2   9     5455.58     5306.61    357.49 o 
  -9   2   9     7318.38     6819.14    366.54 o 
  -8   2   9     5461.30     5680.54    311.79 o 
  -7   2   9     5137.04     4950.93    235.51 o 
  -6   2   9     3520.96     4155.17    204.83 o 
  -5   2   9     3855.85     3858.93    195.03 o 
  -4   2   9     1574.16     1250.89    118.66 o 
  -3   2   9       17.32       20.83     47.44 o 
  -2   2   9      497.08      397.85     66.55 o 
  -1   2   9     2506.04     2255.62    393.95 o 
   0   2   9     5320.59     4910.60    585.42 o 
   1   2   9    10072.58    14214.00   6882.12 o 
   2   2   9    12837.23    17995.74   5835.30 o 
   3   2   9     7678.16     9396.85   2531.89 o 
   4   2   9     4746.84     5066.10   1209.90 o 
   5   2   9     1769.34     2024.02    274.26 o 
   6   2   9      181.39       35.31     80.20 o 
   7   2   9       37.64        0.00     69.14 o 
   8   2   9       60.01       57.13     75.25 o 
   9   2   9       95.33        9.62     68.46 o 
  10   2   9      231.32      210.31     87.42 o 
  11   2   9     2820.94     2673.42    233.65 o 
  12   2   9     4014.83     3128.91    200.68 o 
  13   2   9     1885.59     1479.79    137.16 o 
  14   2   9      684.82      567.57    119.31 o 
  15   2   9      278.57      103.91     88.34 o 
  16   2   9      110.86        0.00     78.79 o 
 -21   3   9        9.87        0.00    128.25 o 
 -20   3   9       49.37        0.00    134.89 o 
 -19   3   9      136.59       47.76    144.53 o 
 -18   3   9       94.03        0.00    130.15 o 
 -17   3   9        8.66        0.00     82.56 o 
 -16   3   9      132.58       15.44     85.88 o 
 -15   3   9      148.21       68.15     85.14 o 
 -14   3   9      120.53      121.28     85.89 o 
 -13   3   9        9.42        0.00     68.88 o 
 -12   3   9      122.87      138.03     79.11 o 
 -11   3   9      198.94      215.56     80.18 o 
 -10   3   9      762.59      802.20    111.50 o 
  -9   3   9      725.86      909.68    115.38 o 
  -8   3   9      188.78      176.16     75.14 o 
  -7   3   9        0.03       11.41     64.11 o 
  -6   3   9      141.19       75.81     72.80 o 
  -5   3   9       12.15        0.00     61.36 o 
  -4   3   9        3.92        0.88     57.38 o 
  -3   3   9        1.58        0.00     64.90 o 
  -2   3   9       44.65       54.24     75.72 o 
  -1   3   9      192.26      245.66    128.27 o 
   0   3   9      220.13      300.29    117.81 o 
   1   3   9        7.69       27.64     77.08 o 
   2   3   9       95.67       27.86     81.36 o 
   3   3   9       86.07       13.81     77.76 o 
   4   3   9       27.85        0.00     77.30 o 
   5   3   9       41.47       17.23     65.01 o 
   6   3   9        2.44       24.68     62.77 o 
   7   3   9       41.71       11.08     69.13 o 
   8   3   9       27.61        0.00     67.64 o 
   9   3   9        9.91       17.21     75.16 o 
  10   3   9       92.50      126.96     86.01 o 
  11   3   9       76.24       81.59     83.35 o 
  12   3   9       22.60       87.64    112.11 o 
  13   3   9        0.19        0.00    105.03 o 
  14   3   9        9.96        1.55     71.86 o 
  15   3   9        0.11        0.00     70.75 o 
 -21   4   9       91.91        7.54    158.45 o 
 -20   4   9        3.20        0.00    138.73 o 
 -19   4   9       78.93       29.44    113.76 o 
 -18   4   9        2.98       14.25    106.49 o 
 -17   4   9      144.76       94.16    100.01 o 
 -16   4   9        5.55        0.00    118.57 o 
 -15   4   9      343.47      332.49    105.63 o 
 -14   4   9     2965.28     3123.81    214.07 o 
 -13   4   9     2497.51     2363.51    182.09 o 
 -12   4   9     2139.04     2349.42    193.49 o 
 -11   4   9      915.80      944.84    123.88 o 
 -10   4   9       20.74       31.81     74.68 o 
  -9   4   9      126.08       86.41     81.12 o 
  -8   4   9      107.09       24.85     72.17 o 
  -7   4   9      160.49      111.91     82.34 o 
  -6   4   9       33.88       25.24     71.78 o 
  -5   4   9     2970.91     2908.06    269.13 o 
  -4   4   9     2133.75     2363.89    168.68 o 
  -3   4   9     2020.49     2246.58    160.62 o 
  -2   4   9     1638.56     1527.09    146.92 o 
  -1   4   9        6.99       12.17     80.81 o 
   0   4   9        0.34        0.00     76.87 o 
   1   4   9      726.75     1007.81    159.45 o 
   2   4   9      274.89      367.97    106.17 o 
   3   4   9        5.86       27.49     61.70 o 
   4   4   9       25.56        0.00     62.14 o 
   5   4   9       68.50      137.44     76.13 o 
   6   4   9      200.86      296.81     84.06 o 
   7   4   9      519.88      398.48     90.50 o 
   8   4   9      133.56      122.55     81.35 o 
   9   4   9      341.78      303.71     95.50 o 
  10   4   9      134.77       54.52     91.92 o 
  11   4   9       10.08       22.75     87.32 o 
  12   4   9       14.37        6.54    105.52 o 
  13   4   9       15.97        0.00     85.69 o 
  14   4   9        3.39        0.00    113.13 o 
  15   4   9        4.25        0.00     73.27 o 
 -20   5   9      248.92      231.41    137.96 o 
 -19   5   9       63.56       35.48    113.92 o 
 -18   5   9       79.41        0.00    109.99 o 
 -17   5   9       31.54        0.00    126.30 o 
 -16   5   9      149.68      122.57     99.21 o 
 -15   5   9     1052.36     1193.01    160.26 o 
 -14   5   9      837.69     1406.73    162.45 o 
 -13   5   9        1.04        0.00     78.30 o 
 -12   5   9      396.95      315.73    104.39 o 
 -11   5   9     1485.13     1289.93    147.83 o 
 -10   5   9     1251.64     1422.91    151.53 o 
  -9   5   9      739.24      720.28    113.45 o 
  -8   5   9        6.91        0.00     70.19 o 
  -7   5   9       31.52        0.00     76.40 o 
  -6   5   9      919.38      815.60    116.04 o 
  -5   5   9     3996.88     4040.80    251.58 o 
  -4   5   9      827.15     1369.64    141.46 o 
  -3   5   9       16.31       49.50     67.83 o 
  -2   5   9      942.88      865.43    144.08 o 
  -1   5   9      996.64      971.77    144.15 o 
   0   5   9     1266.91     1371.35    272.52 o 
   1   5   9      793.26      724.43    270.84 o 
   2   5   9      281.60      287.33     75.21 o 
   3   5   9       93.51      131.74     72.13 o 
   4   5   9       48.88       72.39     65.93 o 
   5   5   9      154.21       39.11     73.77 o 
   6   5   9       80.35       93.71     80.66 o 
   7   5   9       61.05       60.17     87.89 o 
   8   5   9       19.57       46.10     79.26 o 
   9   5   9      115.85        3.58     86.18 o 
  10   5   9      506.82      426.93    169.23 o 
  11   5   9      634.77      593.47    173.08 o 
  12   5   9      420.01      344.75    158.28 o 
  13   5   9       49.49       22.46    102.04 o 
  14   5   9       54.79       22.92     97.52 o 
 -19   6   9      181.88        0.00    145.27 o 
 -18   6   9      338.71      158.75    155.05 o 
 -17   6   9      362.70      467.98    139.04 o 
 -16   6   9       80.35      112.81    114.43 o 
 -15   6   9      179.87      124.29    109.11 o 
 -14   6   9      603.66      556.77    134.03 o 
 -13   6   9      414.84      263.91    117.16 o 
 -12   6   9      199.36      136.85    113.15 o 
 -11   6   9      513.14      342.79    113.65 o 
 -10   6   9      573.25      516.47    116.88 o 
  -9   6   9      845.57      946.46    136.35 o 
  -8   6   9     1052.15     1224.44    144.51 o 
  -7   6   9      173.40      284.11    100.75 o 
  -6   6   9       30.27       73.73     82.40 o 
  -5   6   9     1847.83     2312.41    194.32 o 
  -4   6   9     1757.03     1980.13    171.15 o 
  -3   6   9     1158.84     2022.06    228.14 o 
  -2   6   9     1444.06     1291.81    184.18 o 
  -1   6   9      603.54      579.57    158.14 o 
   0   6   9      846.29     1193.82    161.76 o 
   1   6   9     1896.05     2388.20    383.70 o 
   2   6   9      721.94     1019.00    252.15 o 
   3   6   9      167.01       81.94     98.74 o 
   4   6   9      769.28      864.59    146.05 o 
   5   6   9     1157.63     1409.87    264.28 o 
   6   6   9     1553.09     1981.00    156.36 o 
   7   6   9     1295.99     1637.57    162.08 o 
   8   6   9      765.56      838.41    126.57 o 
   9   6   9      578.40      352.67    115.88 o 
  10   6   9      643.25      639.94    151.47 o 
  11   6   9      822.38      865.43    144.06 o 
  12   6   9      534.64      362.20    125.16 o 
  13   6   9      144.51       77.18    115.69 o 
 -18   7   9       57.00        0.00    131.31 o 
 -17   7   9      484.60      584.93    157.87 o 
 -16   7   9      729.31     1049.88    163.80 o 
 -15   7   9      178.27       86.00    124.38 o 
 -14   7   9        3.41        0.00    113.75 o 
 -13   7   9      178.38      103.55    118.68 o 
 -12   7   9      478.82      478.06    136.95 o 
 -11   7   9      418.98      358.73    116.00 o 
 -10   7   9      103.87       66.15    104.81 o 
  -9   7   9        1.26        0.00     89.61 o 
  -8   7   9      495.74      517.32    123.84 o 
  -7   7   9      106.21       94.73     91.90 o 
  -6   7   9       17.55       17.54     78.50 o 
  -5   7   9      156.50       81.06     91.43 o 
  -4   7   9      122.64      115.74    114.40 o 
  -3   7   9       57.45       78.44    121.99 o 
  -2   7   9      446.20      274.01    128.99 o 
  -1   7   9      281.09      359.45    138.77 o 
   0   7   9     1240.92     1480.47    159.99 o 
   1   7   9     1061.93     1597.01    246.15 o 
   2   7   9      336.18      601.47    138.33 o 
   3   7   9        1.65        0.00     92.50 o 
   4   7   9      615.59      686.26    149.03 o 
   5   7   9      866.17      900.08    166.41 o 
   6   7   9      405.03      263.99    313.04 o 
   7   7   9       34.51       12.16     97.09 o 
   8   7   9      136.37       38.26    104.41 o 
   9   7   9      337.51      118.04    115.66 o 
  10   7   9      337.48      274.55    119.61 o 
  11   7   9       67.76       48.66    107.93 o 
  12   7   9       53.02       19.60    116.77 o 
 -16   8   9      156.46      145.74    135.57 o 
 -15   8   9      493.00      339.20    143.51 o 
 -14   8   9     1058.52     1114.98    174.54 o 
 -13   8   9     1516.76     1811.43    225.07 o 
 -12   8   9     1243.41     1093.12    164.04 o 
 -11   8   9      550.89      588.97    140.71 o 
 -10   8   9      238.66      234.54    116.32 o 
  -9   8   9       10.62        0.00     97.40 o 
  -8   8   9       70.89       36.11    102.09 o 
  -7   8   9       10.78        0.00     89.04 o 
  -6   8   9      196.87      137.57     94.08 o 
  -5   8   9      924.76      806.88    169.87 o 
  -4   8   9     1629.00     2462.21    272.88 o 
  -3   8   9     2396.07     2518.81    272.18 o 
  -2   8   9     1837.32     2075.42    251.28 o 
  -1   8   9      860.60     1028.31    189.55 o 
   0   8   9      241.42       78.91    129.88 o 
   1   8   9       59.27       10.99    129.62 o 
   2   8   9        4.78        8.51    109.59 o 
   3   8   9      118.78        0.00    109.03 o 
   4   8   9       74.70      121.94    126.62 o 
   5   8   9      178.22        0.00    126.62 o 
   6   8   9      663.79      808.42    269.94 o 
   7   8   9      929.03      931.53    235.62 o 
   8   8   9      922.66      764.32    174.50 o 
   9   8   9     1009.30     1042.65    193.54 o 
  10   8   9      354.95      268.70    126.43 o 
 -14   9   9       48.83       76.46    137.70 o 
 -13   9   9       68.24      103.71    134.55 o 
 -12   9   9      121.98      154.81    124.55 o 
 -11   9   9       38.02       77.78    121.71 o 
 -10   9   9       19.78       28.38    120.64 o 
  -9   9   9       18.36       15.01    108.33 o 
  -8   9   9        0.08        0.00    103.88 o 
  -7   9   9       19.75       13.92    101.44 o 
  -6   9   9       30.00       32.02    148.32 o 
  -5   9   9       71.30       45.92    134.28 o 
  -4   9   9      180.45       89.65    137.02 o 
  -3   9   9      347.63       99.96    136.70 o 
  -2   9   9      370.83      389.64    165.20 o 
  -1   9   9      108.75      118.87    142.27 o 
   0   9   9       46.61       17.67    133.51 o 
   1   9   9       35.29       65.42    128.56 o 
   2   9   9        0.01        0.00    148.82 o 
   3   9   9       37.15        0.80    101.37 o 
   4   9   9        6.21       61.66    125.49 o 
   5   9   9        3.49        0.00    128.13 o 
   6   9   9       31.31        0.00    129.95 o 
   7   9   9       69.40       31.57    133.10 o 
   8   9   9       51.55        0.00    138.37 o 
 -12  10   9      679.27      689.14    207.15 o 
 -11  10   9      269.32      285.91    166.62 o 
 -10  10   9       49.84       10.86    136.27 o 
  -9  10   9        1.65        0.00    141.53 o 
  -8  10   9       44.06        0.00    157.94 o 
  -7  10   9       85.32       20.92    155.50 o 
  -6  10   9       48.26       20.25    134.39 o 
  -5  10   9      929.98     1080.76    211.30 o 
  -4  10   9     1600.02     1851.48    262.56 o 
  -3  10   9     1704.62     1564.44    243.23 o 
  -2  10   9     1328.42     1523.17    235.89 o 
  -1  10   9      638.08      696.48    181.03 o 
   0  10   9       87.32       99.74    159.70 o 
   1  10   9       15.88        0.00    145.39 o 
   2  10   9      149.93      180.12    173.12 o 
   3  10   9      209.69      190.00    152.39 o 
   4  10   9       67.47       35.70    156.80 o 
   5  10   9       93.44       40.07    140.56 o 
  -7  11   9       34.02        0.00    152.94 o 
  -6  11   9       54.28        0.00    168.50 o 
  -5  11   9      287.70      209.30    154.55 o 
  -4  11   9      277.16      262.38    179.89 o 
  -3  11   9       45.52       77.62    175.03 o 
  -2  11   9        7.47        0.00    152.34 o 
  -1  11   9       22.37       46.76    154.08 o 
   0  11   9       76.81       76.03    162.61 o 
   1  11   9       55.56       57.26    167.77 o 
 -21   0  10      438.28        0.00    202.42 o 
 -20   0  10      945.98      663.61    230.88 o 
 -19   0  10     1290.57      997.16    249.29 o 
 -18   0  10      977.97      441.24    216.09 o 
 -17   0  10      252.99       95.56    172.15 o 
 -16   0  10       26.82        0.00    133.64 o 
 -15   0  10      811.55      427.02    197.95 o 
 -14   0  10      661.11      614.51    194.88 o 
 -13   0  10      141.58        9.63    120.95 o 
 -12   0  10       32.99        0.00    118.16 o 
 -11   0  10      533.87      361.17    160.71 o 
 -10   0  10     3099.10     3155.40    363.54 o 
  -9   0  10     4926.75     4953.81    341.31 o 
  -8   0  10     1403.09     1799.99    136.32 o 
  -7   0  10     1521.35     1234.70    116.57 o 
  -6   0  10      278.60      173.21     66.19 o 
  -5   0  10      285.37      499.02     95.32 o 
  -4   0  10       53.08       66.26     96.81 o 
  -3   0  10      434.43      184.98    108.67 o 
  -2   0  10      197.32      104.91     87.61 o 
  -1   0  10     2004.24     1364.19    181.35 o 
   0   0  10     3073.35     3189.29    323.09 o 
   1   0  10     7937.86     8098.37    707.69 o 
   2   0  10     9472.72     8891.86    776.05 o 
   3   0  10     1697.14     2526.94    269.80 o 
   4   0  10      390.52      210.79    116.34 o 
   5   0  10        7.14        0.14     73.80 o 
   7   0  10      291.88      163.91    137.13 o 
   8   0  10       33.22        0.00    112.44 o 
   9   0  10        6.70       15.62    115.09 o 
  10   0  10      630.66      413.34    167.68 o 
  11   0  10     1948.22     1685.04    265.75 o 
  12   0  10     1654.98     1636.78    260.87 o 
  13   0  10     1111.69      938.71    206.60 o 
  14   0  10      640.57      230.18    134.06 o 
 -21   1  10       54.80       10.48    136.25 o 
 -20   1  10      258.00      254.00    155.17 o 
 -19   1  10      563.59      680.45    165.49 o 
 -18   1  10      848.24      551.71    275.45 o 
 -17   1  10      242.24      167.96    122.61 o 
 -16   1  10      482.11      293.94    115.73 o 
 -15   1  10     1393.84     1248.63    357.13 o 
 -14   1  10     1874.51     1650.10    196.79 o 
 -13   1  10     1368.75     1276.48    198.23 o 
 -12   1  10      356.21      382.57    146.41 o 
 -11   1  10      445.93      271.76    104.11 o 
 -10   1  10      424.92      500.83     77.54 o 
  -9   1  10      666.37      787.00     87.49 o 
  -8   1  10      737.31      768.79     81.68 o 
  -7   1  10      722.61      864.94     87.10 o 
  -6   1  10     2508.36     2661.69    147.31 o 
  -5   1  10     5923.13     5978.37    321.54 o 
  -4   1  10     2043.69     2039.40    137.40 o 
  -3   1  10       37.37       51.39     54.13 o 
  -2   1  10       75.72        0.04     43.24 o 
  -1   1  10      249.69      144.05     59.80 o 
   0   1  10        0.79       38.74     68.14 o 
   1   1  10      733.64      632.64    151.99 o 
   2   1  10     1552.87     1523.21    143.55 o 
   3   1  10     2766.92     2637.70    283.33 o 
   4   1  10     2448.71     3230.86   1255.17 o 
   5   1  10      955.07     1151.19    331.04 o 
   6   1  10      220.20      161.76     98.50 o 
   7   1  10       70.62       12.02     76.22 o 
   8   1  10        2.23        0.14    134.76 o 
   9   1  10        0.87       19.25    140.06 o 
  10   1  10       33.71        1.44     82.02 o 
  11   1  10        5.19        0.00     72.85 o 
  12   1  10      249.36       44.95     83.01 o 
  13   1  10      281.82      171.29    101.71 o 
  14   1  10      348.20      244.43    105.71 o 
 -21   2  10       58.48        0.00    147.11 o 
 -20   2  10      182.80       89.10    141.49 o 
 -19   2  10      233.05      308.61    155.88 o 
 -18   2  10      405.15      187.25    141.08 o 
 -17   2  10       69.77      138.05    123.91 o 
 -16   2  10       19.71        0.00    104.04 o 
 -15   2  10      388.46      261.41    120.54 o 
 -14   2  10     1085.13      872.12    149.65 o 
 -13   2  10      701.46      675.16    105.15 o 
 -12   2  10      360.72      302.62     72.15 o 
 -11   2  10      109.61       50.61     71.84 o 
 -10   2  10      539.48      509.14     95.98 o 
  -9   2  10     1769.30     1790.77    150.50 o 
  -8   2  10     1799.29     1736.94    142.26 o 
  -7   2  10      855.01     1080.96    121.91 o 
  -6   2  10        0.38        3.56     53.80 o 
  -5   2  10      610.92      914.77     92.57 o 
  -4   2  10     1436.63     1528.52    124.90 o 
  -3   2  10      859.97      832.25     91.96 o 
  -2   2  10      469.93      221.47     98.56 o 
  -1   2  10       12.79       95.00    118.02 o 
   0   2  10      166.26      119.17    484.00 o 
   1   2  10      150.26      184.52    115.23 o 
   2   2  10     1070.18     1936.04   1174.68 o 
   3   2  10     1032.44     1998.95    940.17 o 
   4   2  10      323.77      762.52    281.93 o 
   5   2  10      185.69      364.55    197.67 o 
   6   2  10        7.58        1.29     78.55 o 
   7   2  10      262.33      103.95    119.76 o 
   8   2  10      177.15      336.65    111.02 o 
   9   2  10      717.65      533.23    120.33 o 
  10   2  10       12.71        0.00    146.76 o 
  11   2  10      350.99      244.41    158.75 o 
  12   2  10      301.02      214.29     97.71 o 
  13   2  10      117.85       83.80     88.05 o 
  14   2  10       32.95       59.66     89.84 o 
 -21   3  10       60.57        0.00    146.81 o 
 -20   3  10        5.03       30.46    146.32 o 
 -19   3  10      330.54      370.40    165.72 o 
 -18   3  10     1215.68     1078.42    190.48 o 
 -17   3  10     1090.82      867.53    168.35 o 
 -16   3  10      837.64      675.05    152.60 o 
 -15   3  10     1300.78     1416.12    157.03 o 
 -14   3  10      671.59      669.41    147.71 o 
 -13   3  10       20.63       68.48     82.25 o 
 -12   3  10     1137.27     1227.72    137.00 o 
 -11   3  10      804.34     1018.61    128.81 o 
 -10   3  10      217.83       78.91     81.05 o 
  -9   3  10       78.95       95.56     78.97 o 
  -8   3  10      614.38      376.67     93.40 o 
  -7   3  10       63.90       36.20     76.39 o 
  -6   3  10     1611.30     1730.60    238.07 o 
  -5   3  10     3294.76     2782.23    419.76 o 
  -4   3  10      822.12     1007.56    209.93 o 
  -3   3  10       83.49       67.66     80.60 o 
  -2   3  10      273.85      516.55    718.78 o 
  -1   3  10     1420.44     2493.74   2118.27 o 
   0   3  10     1420.45     2741.98   1610.20 o 
   1   3  10      315.35      435.53    263.24 o 
   2   3  10       87.97       38.98     93.11 o 
   3   3  10      273.77      834.73    320.85 o 
   4   3  10     1282.59     1460.51    191.17 o 
   5   3  10     1475.95     1406.54    180.28 o 
   6   3  10     1320.71     1284.45    178.72 o 
   7   3  10      649.44      635.09    138.23 o 
   8   3  10       39.00       93.37     82.88 o 
   9   3  10        4.37        0.00     77.37 o 
  10   3  10       17.08       63.71     95.33 o 
  11   3  10        0.73        0.00     84.99 o 
  12   3  10      215.84      113.10    114.44 o 
  13   3  10      323.83       64.91     73.54 o 
  14   3  10      317.23      188.13     81.62 o 
 -20   4  10      237.38      330.07    175.44 o 
 -19   4  10      191.35       84.65    157.98 o 
 -18   4  10       53.52        0.00    145.99 o 
 -17   4  10       88.58        2.69     98.84 o 
 -16   4  10      160.07       61.02    106.08 o 
 -15   4  10        0.23        0.00    123.32 o 
 -14   4  10       17.60        0.00     88.87 o 
 -13   4  10      104.16       20.84     89.34 o 
 -12   4  10      297.17      337.01    104.44 o 
 -11   4  10     1509.48     1678.08    168.93 o 
 -10   4  10     3611.70     3497.64    237.82 o 
  -9   4  10     3083.20     2799.11    200.99 o 
  -8   4  10     2770.06     2640.45    191.66 o 
  -7   4  10      964.21     1129.06    140.99 o 
  -6   4  10      265.57      212.41     90.68 o 
  -5   4  10       58.43      101.42     87.67 o 
  -4   4  10       43.96       44.33     76.29 o 
  -3   4  10        2.76        0.00    110.07 o 
  -2   4  10       43.86       58.40    103.39 o 
  -1   4  10      349.37      453.84    299.51 o 
   0   4  10      678.22      869.70    159.73 o 
   1   4  10      518.22      387.70    124.89 o 
   2   4  10      432.20      387.74    126.18 o 
   3   4  10      131.97      177.91    113.55 o 
   4   4  10       91.86       71.28    101.10 o 
   5   4  10       41.53       99.79     80.35 o 
   6   4  10        3.45       21.21     82.70 o 
   7   4  10        4.92       45.33     84.32 o 
   8   4  10       19.30       56.82     88.61 o 
   9   4  10       11.88       48.33     97.63 o 
  10   4  10       41.89       24.73     97.83 o 
  11   4  10      311.88      378.83    115.58 o 
  12   4  10      594.61      769.61    138.42 o 
  13   4  10      667.44      445.96    371.70 o 
 -19   5  10      590.11      310.99    126.01 o 
 -18   5  10       82.30        9.35    115.66 o 
 -17   5  10      157.37       92.32    144.87 o 
 -16   5  10      332.86      483.77    168.24 o 
 -15   5  10      142.67      106.72    109.88 o 
 -14   5  10     1028.06     1042.81    150.26 o 
 -13   5  10     1551.78     1818.55    190.05 o 
 -12   5  10     1663.38     2026.24    189.40 o 
 -11   5  10     2163.27     2313.72    196.26 o 
 -10   5  10     1255.73     1283.80    154.45 o 
  -9   5  10     1248.86     1285.74    192.33 o 
  -8   5  10     1239.54     1630.95    167.79 o 
  -7   5  10      815.77     1063.62    139.17 o 
  -6   5  10      105.99      104.60     90.99 o 
  -5   5  10      980.50     1162.59    137.95 o 
  -4   5  10     2331.51     2483.72    291.42 o 
  -3   5  10     2021.25     2512.89    286.75 o 
  -2   5  10     3023.36     3159.58    360.33 o 
  -1   5  10     2354.99     2575.67    522.99 o 
   0   5  10     1728.69     2028.18    224.10 o 
   1   5  10     1462.17     1757.32    357.06 o 
   2   5  10     1093.48     1431.93    186.41 o 
   3   5  10      506.23      469.59    128.97 o 
   4   5  10      331.14      325.30     97.68 o 
   5   5  10      479.46      379.62    100.89 o 
   6   5  10      385.33      659.12    117.85 o 
   7   5  10     1254.39     1443.95    157.35 o 
   8   5  10     1443.53     1619.89    170.09 o 
   9   5  10     1154.16     1354.13    161.45 o 
  10   5  10     1079.22     1256.38    172.86 o 
  11   5  10      867.12      971.27    149.58 o 
  12   5  10      555.27      415.27    125.24 o 
 -18   6  10      134.60      155.84    176.59 o 
 -17   6  10       48.31        0.00    149.99 o 
 -16   6  10       30.00        5.51    107.41 o 
 -15   6  10      374.20      410.26    138.11 o 
 -14   6  10     1170.72     1465.06    239.02 o 
 -13   6  10     1115.47     1267.41    226.77 o 
 -12   6  10      363.80      286.46    137.69 o 
 -11   6  10       23.05        3.36     95.32 o 
 -10   6  10      350.96      292.93    118.25 o 
  -9   6  10      906.56     1059.95    152.32 o 
  -8   6  10      398.98      618.32    124.00 o 
  -7   6  10       52.15       41.31     90.54 o 
  -6   6  10      276.83      158.85     92.52 o 
  -5   6  10      302.92      250.64    104.25 o 
  -4   6  10      940.67     1376.31    226.55 o 
  -3   6  10     1604.45     1879.02    436.78 o 
  -2   6  10      420.56      423.50    137.99 o 
  -1   6  10       67.76      227.73    147.45 o 
   0   6  10       45.46       62.28    108.67 o 
   1   6  10      116.08        1.02    114.06 o 
   2   6  10      293.67      248.65    118.45 o 
   3   6  10      294.51      210.06    122.20 o 
   4   6  10       14.85        0.00    108.44 o 
   5   6  10      630.06      641.87    149.56 o 
   6   6  10     1362.43     1441.35    194.21 o 
   7   6  10     1702.62     2196.63    195.15 o 
   8   6  10     1365.43     1697.74    180.48 o 
   9   6  10      598.27      621.25    135.51 o 
  10   6  10       40.50       61.47    107.94 o 
  11   6  10      177.34      113.46    121.02 o 
 -17   7  10       67.04       18.40    125.75 o 
 -16   7  10      208.47       70.70    130.74 o 
 -15   7  10      280.48      128.56    133.99 o 
 -14   7  10      189.71       94.10    129.42 o 
 -13   7  10       85.08        0.97    120.46 o 
 -12   7  10        5.50        0.00    103.61 o 
 -11   7  10       39.97        0.00    112.02 o 
 -10   7  10        3.38       65.23    110.67 o 
  -9   7  10       58.29       66.64    103.93 o 
  -8   7  10      116.47       99.21    100.62 o 
  -7   7  10       65.08       62.56     96.64 o 
  -6   7  10       60.73       18.54     91.18 o 
  -5   7  10      130.93       23.43    123.81 o 
  -4   7  10      256.34      321.14    146.39 o 
  -3   7  10      196.89      253.99    136.74 o 
  -2   7  10      112.59       93.01    133.17 o 
  -1   7  10        0.95        0.00    108.98 o 
   0   7  10      146.07       54.46    144.44 o 
   1   7  10       13.96        0.00    145.64 o 
   2   7  10       30.56       60.98    114.64 o 
   3   7  10       27.40        0.00    117.26 o 
   4   7  10        3.80        0.00    107.82 o 
   5   7  10      215.99       26.38    117.43 o 
   6   7  10      550.81      558.10    158.14 o 
   7   7  10      392.47      399.49    144.61 o 
   8   7  10       98.60       48.31    137.52 o 
   9   7  10        1.58        0.00    134.65 o 
  10   7  10       51.92        0.00    113.47 o 
 -15   8  10      227.90       47.63    143.99 o 
 -14   8  10      217.26       54.54    135.79 o 
 -13   8  10      357.50      267.29    142.37 o 
 -12   8  10      146.04      150.35    131.18 o 
 -11   8  10       11.75       21.54    116.15 o 
 -10   8  10        3.41        0.00    110.75 o 
  -9   8  10      138.58      106.45    109.74 o 
  -8   8  10       65.79      125.24    109.79 o 
  -7   8  10        0.01       49.64    126.32 o 
  -6   8  10        4.05        0.00    125.13 o 
  -5   8  10      173.65      198.24    140.70 o 
  -4   8  10      890.34      701.38    174.56 o 
  -3   8  10      782.60      969.05    200.80 o 
  -2   8  10      315.23      434.78    169.30 o 
  -1   8  10      144.04      131.69    142.59 o 
   0   8  10        0.26      126.42    143.97 o 
   1   8  10        0.42       51.66    140.06 o 
   2   8  10        4.20        0.00    170.19 o 
   3   8  10       20.68        0.00    121.78 o 
   4   8  10       10.84        8.00    130.34 o 
   5   8  10      177.77       63.44    140.34 o 
   6   8  10      361.77      141.25    135.62 o 
   7   8  10      286.97      178.07    179.47 o 
   8   8  10      136.81        0.00    139.52 o 
 -13   9  10      763.06      790.31    179.99 o 
 -12   9  10     1574.46     2227.36    326.72 o 
 -11   9  10     1622.09     1986.34    226.16 o 
 -10   9  10     1576.94     1887.97    212.84 o 
  -9   9  10     1290.41     1477.81    190.92 o 
  -8   9  10      371.82      603.02    189.62 o 
  -7   9  10       21.42       84.51    142.68 o 
  -6   9  10      281.95      194.52    149.01 o 
  -5   9  10       54.85       32.72    149.91 o 
  -4   9  10      123.54       38.44    138.63 o 
  -3   9  10      764.04      619.61    171.16 o 
  -2   9  10     1796.22     1884.11    265.94 o 
  -1   9  10     2437.89     2934.43    329.29 o 
   0   9  10     2853.61     3180.09    510.72 o 
   1   9  10     1472.19     1774.17    260.27 o 
   2   9  10      325.16      227.89    171.98 o 
   3   9  10       87.02        0.00    170.40 o 
   4   9  10        1.37        0.00    177.17 o 
   5   9  10        0.00       22.95    131.70 o 
   6   9  10       93.11      158.95    161.85 o 
  -9  10  10       24.68       58.01    168.96 o 
  -8  10  10       54.57       76.01    152.26 o 
  -7  10  10       40.04      108.95    159.15 o 
  -6  10  10        0.94        0.00    150.06 o 
  -5  10  10       32.56       53.58    160.31 o 
  -4  10  10      428.47      302.60    191.15 o 
  -3  10  10      639.35      518.28    186.14 o 
  -2  10  10      734.61      813.23    206.56 o 
  -1  10  10      492.06      618.48    198.84 o 
   0  10  10      138.19       36.68    144.96 o 
   1  10  10       34.60       38.29    170.90 o 
   2  10  10        4.14        0.00    151.24 o 
 -20   1  11        7.55        0.00    126.35 o 
 -19   1  11      176.14      170.40    134.84 o 
 -18   1  11      425.98      480.57    157.41 o 
 -17   1  11      418.75      332.76    142.98 o 
 -16   1  11      766.55      521.07    137.10 o 
 -15   1  11      650.47      552.62    154.99 o 
 -14   1  11       42.42        0.00    107.33 o 
 -13   1  11        8.33        0.00    105.02 o 
 -12   1  11      489.92      213.06    110.34 o 
 -11   1  11      273.53      240.04    108.13 o 
 -10   1  11       54.62       11.23     93.72 o 
  -9   1  11      158.28       83.84     73.82 o 
  -8   1  11     1399.98     1420.11    138.72 o 
  -7   1  11     2264.79     1968.54    124.92 o 
  -6   1  11     1328.79     1706.84    120.31 o 
  -5   1  11     1681.22     1909.17    139.27 o 
  -4   1  11     1906.49     1718.98    130.59 o 
  -3   1  11      125.22      118.27     64.91 o 
  -2   1  11        0.31        0.23     57.48 o 
  -1   1  11        6.57        1.06     74.35 o 
   0   1  11       22.28        0.00     72.29 o 
   1   1  11       83.28       39.58     72.89 o 
   2   1  11     1446.11     1449.98    222.51 o 
   3   1  11      933.70     1364.33    214.83 o 
   4   1  11     1595.63     2418.02   1469.44 o 
   5   1  11     1259.96     1775.67    805.55 o 
   6   1  11      616.32      955.69    290.37 o 
   7   1  11      223.18      191.02    118.15 o 
   8   1  11       39.68      140.62    185.40 o 
   9   1  11       43.28       20.92     89.57 o 
  10   1  11      433.34      402.36    111.73 o 
  11   1  11       95.12       82.76     96.06 o 
  12   1  11       79.34       11.59     85.67 o 
  13   1  11      314.26      271.97    101.85 o 
 -20   2  11       32.27       57.05    131.88 o 
 -19   2  11       94.11      159.39    169.56 o 
 -18   2  11        0.34       41.78    138.25 o 
 -17   2  11      132.92       83.65    128.82 o 
 -16   2  11      176.84      161.96    134.41 o 
 -15   2  11     1003.95      929.52    167.66 o 
 -14   2  11     2902.16     2636.88    254.66 o 
 -13   2  11     2006.88     1849.87    209.64 o 
 -12   2  11      395.79      316.70    120.66 o 
 -11   2  11       22.40       22.04     78.39 o 
 -10   2  11      391.38      345.12     96.03 o 
  -9   2  11      333.84      220.62     89.22 o 
  -8   2  11      104.13       12.33     76.45 o 
  -7   2  11       18.51        6.65     74.67 o 
  -6   2  11      411.82      310.67     95.49 o 
  -5   2  11     5413.69     5205.55    415.05 o 
  -4   2  11     5997.20     5940.30    487.13 o 
  -3   2  11     2260.04     2164.65    149.25 o 
  -2   2  11     1290.41     1104.58    207.86 o 
  -1   2  11       52.59        0.14    113.42 o 
   0   2  11      131.84      105.88    118.02 o 
   1   2  11      327.97      519.09    164.05 o 
   2   2  11      194.37      268.15    184.49 o 
   3   2  11       40.08        0.00    106.27 o 
   4   2  11      323.81      270.19    286.19 o 
   5   2  11      698.12     1065.73    468.94 o 
   6   2  11      697.22     1037.87    174.36 o 
   7   2  11      923.96      909.12    160.94 o 
   8   2  11      452.73      286.58    179.89 o 
   9   2  11      160.15      173.25    122.70 o 
  10   2  11        3.08        0.00    176.89 o 
  11   2  11      137.44       89.08     83.03 o 
  12   2  11      150.71        0.00     77.89 o 
 -19   3  11      302.63      221.84    162.00 o 
 -18   3  11      301.19      214.42    157.94 o 
 -17   3  11       53.35        0.00    134.04 o 
 -16   3  11       66.31       15.39    122.93 o 
 -15   3  11       53.93       59.49    123.50 o 
 -14   3  11      539.82      400.58    139.54 o 
 -13   3  11      760.48      568.87    148.45 o 
 -12   3  11     1007.39     1040.36    135.95 o 
 -11   3  11      801.61      913.11    126.36 o 
 -10   3  11     1036.56     1310.71    148.17 o 
  -9   3  11     1206.76     1441.91    208.34 o 
  -8   3  11      816.71      970.58    129.90 o 
  -7   3  11       90.46       19.57     85.20 o 
  -6   3  11      322.17      148.27     90.55 o 
  -5   3  11      109.12        0.00     83.82 o 
  -4   3  11      982.09      912.22    214.12 o 
  -3   3  11      789.75      960.05    192.79 o 
  -2   3  11      770.65      552.71    173.96 o 
  -1   3  11      884.80      999.39    197.95 o 
   0   3  11     1108.25     1235.29    216.51 o 
   1   3  11     1846.61     4054.62   5899.61 o 
   2   3  11     1071.08     2077.20   2410.32 o 
   3   3  11      268.66      397.86    153.26 o 
   4   3  11      148.13      242.21    135.28 o 
   5   3  11      585.24      851.16    292.05 o 
   6   3  11      605.89      745.29    168.99 o 
   7   3  11      923.32     1082.69    178.21 o 
   8   3  11      791.92     1015.43    184.15 o 
   9   3  11      858.74      910.53    171.87 o 
  10   3  11      833.12      833.10    166.52 o 
  11   3  11      443.00      634.79    166.15 o 
  12   3  11      343.52      490.63    203.81 o 
 -19   4  11     1287.96     1345.37    230.74 o 
 -18   4  11      581.38      528.26    184.92 o 
 -17   4  11        3.22        8.33    143.82 o 
 -16   4  11       30.04        0.00    132.97 o 
 -15   4  11      114.72        0.00    131.59 o 
 -14   4  11      245.81       67.44    145.50 o 
 -13   4  11       12.82       33.99     94.78 o 
 -12   4  11        0.81        0.00     90.33 o 
 -11   4  11      529.38      751.09    132.73 o 
 -10   4  11     1040.93     1570.37    170.04 o 
  -9   4  11      963.66     1246.80    153.08 o 
  -8   4  11       76.00       62.99     96.77 o 
  -7   4  11      255.07      130.92    100.95 o 
  -6   4  11      816.50      780.77    130.42 o 
  -5   4  11       14.68        7.81     82.33 o 
  -4   4  11      386.52      457.06    141.80 o 
  -3   4  11     1010.94     1226.92    231.57 o 
  -2   4  11      473.73      380.70    154.01 o 
  -1   4  11        6.61        0.11    123.32 o 
   0   4  11      384.68      530.53    209.46 o 
   1   4  11     1374.35     2061.08    692.77 o 
   2   4  11     1426.24     2092.57    488.95 o 
   3   4  11     1218.98     1791.86    747.45 o 
   4   4  11      232.56      209.81    135.41 o 
   5   4  11      130.77      127.37    170.82 o 
   6   4  11      715.66     1152.08    188.94 o 
   7   4  11      841.18      735.56    162.06 o 
   8   4  11      142.35      113.04    137.97 o 
   9   4  11        4.30        0.00    113.27 o 
  10   4  11      101.76      175.66    132.16 o 
  11   4  11      218.74      285.41    126.37 o 
 -18   5  11      258.48      199.37    246.15 o 
 -17   5  11      253.51      165.49    222.37 o 
 -16   5  11      428.49      317.03    169.55 o 
 -15   5  11      480.22      251.38    169.43 o 
 -14   5  11       71.62        3.42    103.74 o 
 -13   5  11       41.79        0.00    100.70 o 
 -12   5  11      262.32      207.65    112.40 o 
 -11   5  11      245.88      255.51    111.89 o 
 -10   5  11        2.23        0.00     93.85 o 
  -9   5  11       47.73       45.20     97.89 o 
  -8   5  11     1026.00     1396.98    240.03 o 
  -7   5  11      742.79     1133.29    152.34 o 
  -6   5  11      366.85      582.44    125.57 o 
  -5   5  11      578.86      547.13    140.83 o 
  -4   5  11      317.47      390.59    150.24 o 
  -3   5  11        0.34        0.00    109.98 o 
  -2   5  11      273.12      323.78    167.96 o 
  -1   5  11      116.68      242.73    165.03 o 
   0   5  11      290.94      331.59    275.80 o 
   1   5  11        5.55        0.00    119.63 o 
   2   5  11      312.88      405.85    154.22 o 
   3   5  11      496.97      560.56    205.07 o 
   4   5  11      814.20     1124.99    371.56 o 
   5   5  11      808.42      989.70    185.38 o 
   6   5  11      329.48      346.81    158.59 o 
   7   5  11       72.31       38.72    101.79 o 
   8   5  11       25.87        7.67    109.97 o 
   9   5  11      205.86      271.57    127.57 o 
  10   5  11      212.74       86.43    118.84 o 
 -17   6  11       18.61        0.00    156.53 o 
 -16   6  11       52.04        5.63    157.13 o 
 -15   6  11      262.69      219.32    136.62 o 
 -14   6  11      368.24      206.10    130.98 o 
 -13   6  11      377.36      295.36    134.76 o 
 -12   6  11      433.08      493.69    169.27 o 
 -11   6  11      501.83      393.24    149.81 o 
 -10   6  11      475.22      711.08    140.22 o 
  -9   6  11      571.50      752.84    138.64 o 
  -8   6  11      288.09      198.20    110.52 o 
  -7   6  11      125.78      165.41    109.09 o 
  -6   6  11       39.41       13.11    111.86 o 
  -5   6  11       91.50       47.73    118.31 o 
  -4   6  11      107.83       24.82    140.05 o 
  -3   6  11      279.58      119.50    142.93 o 
  -2   6  11      948.92     1061.67    208.42 o 
  -1   6  11      584.92      809.44    177.97 o 
   0   6  11      355.25      275.66    185.54 o 
   1   6  11      161.07        9.36    127.12 o 
   2   6  11       73.19       44.50    141.14 o 
   3   6  11       68.31        0.00    125.13 o 
   4   6  11       71.34        9.47    137.89 o 
   5   6  11       20.93        7.18    137.50 o 
   6   6  11      109.61        0.00    126.90 o 
   7   6  11      217.56      153.72    198.93 o 
   8   6  11      200.38      240.36    154.67 o 
   9   6  11      221.00      193.15    133.55 o 
 -15   7  11      138.52       38.22    136.63 o 
 -14   7  11      509.94      474.86    213.92 o 
 -13   7  11     1500.97     1662.65    321.03 o 
 -12   7  11     2768.14     3289.94    289.37 o 
 -11   7  11     2961.53     3091.48    242.59 o 
 -10   7  11     2238.31     2808.22    249.78 o 
  -9   7  11     1247.70     1569.33    189.10 o 
  -8   7  11      306.27      467.02    131.92 o 
  -7   7  11      149.30       87.85    135.21 o 
  -6   7  11        0.16        0.00    121.15 o 
  -5   7  11       81.14        0.00    135.52 o 
  -4   7  11     1095.16     1251.68    271.61 o 
  -3   7  11     2443.07     3618.44    671.35 o 
  -2   7  11     3835.16     4803.64    577.82 o 
  -1   7  11     3184.63     3472.23    401.70 o 
   0   7  11     2046.79     2747.24    558.91 o 
   1   7  11      863.69      873.28    249.15 o 
   2   7  11      373.29      300.21    194.88 o 
   3   7  11       21.30       24.04    143.16 o 
   4   7  11        0.42        0.00    128.53 o 
   5   7  11        0.10        0.00    145.99 o 
   6   7  11       85.34        0.00    133.94 o 
   7   7  11      308.51       40.63    148.26 o 
   8   7  11      488.08      472.60    261.78 o 
 -13   8  11       27.26       10.29    132.64 o 
 -12   8  11       14.44        0.00    131.23 o 
 -11   8  11       40.13       15.48    137.32 o 
 -10   8  11      367.48      475.54    153.48 o 
  -9   8  11      806.16      993.63    163.72 o 
  -8   8  11      911.41     1230.35    454.08 o 
  -7   8  11      502.17      749.12    220.48 o 
  -6   8  11       85.69        0.00    142.35 o 
  -5   8  11       91.86       41.23    151.36 o 
  -4   8  11      389.49      289.91    168.13 o 
  -3   8  11      450.97      346.69    178.78 o 
  -2   8  11      142.85      116.25    154.43 o 
  -1   8  11        3.25        0.00    138.53 o 
   0   8  11      130.90       65.12    168.13 o 
   1   8  11      691.31      858.64    221.47 o 
   2   8  11      701.45      798.79    247.62 o 
   3   8  11      597.04     1044.17    282.77 o 
   4   8  11      397.74      427.07    170.48 o 
   5   8  11      127.59       91.40    165.93 o 
 -10   9  11       26.62       44.60    160.24 o 
  -9   9  11       79.30        4.86    147.00 o 
  -8   9  11       82.30       40.61    161.36 o 
  -7   9  11      167.90       98.05    163.68 o 
  -6   9  11      132.81       62.25    160.20 o 
  -5   9  11       10.32        0.00    160.05 o 
  -4   9  11      146.25      121.35    160.45 o 
  -3   9  11      103.19       65.70    173.78 o 
  -2   9  11       66.52       87.37    173.31 o 
  -1   9  11        0.09       98.55    169.27 o 
   0   9  11       34.19        0.00    168.21 o 
   1   9  11        5.49        0.00    155.53 o 
   2   9  11        1.16        0.00    180.10 o 
 -19   0  12       25.28        0.00    185.54 o 
 -18   0  12      316.65      274.26    200.05 o 
 -17   0  12      686.78      428.69    214.55 o 
 -16   0  12      435.92      254.73    179.12 o 
 -15   0  12     1266.67     1117.13    267.70 o 
 -14   0  12     3376.81     2880.99    374.84 o 
 -13   0  12     2952.19     2840.40    374.56 o 
 -12   0  12     1008.33      950.99    225.02 o 
 -11   0  12      248.49      154.57    159.59 o 
 -10   0  12       12.28        0.00    147.73 o 
  -9   0  12        1.22        0.00    113.28 o 
  -8   0  12       56.37       15.07    138.66 o 
  -7   0  12       20.20       31.26     86.04 o 
  -6   0  12       52.10        0.00     87.78 o 
  -5   0  12     1650.22     1708.26    175.62 o 
  -4   0  12     5165.95     5169.80    361.87 o 
  -3   0  12     3774.89     4178.51    304.87 o 
  -2   0  12     1982.58     1462.40    201.16 o 
  -1   0  12      208.57      134.90    115.37 o 
   0   0  12        3.83        0.00    116.76 o 
   1   0  12       18.53        0.00    118.86 o 
   2   0  12      119.80      124.02    133.08 o 
   3   0  12       33.87        0.00    107.84 o 
   4   0  12      171.18      108.67    124.71 o 
   7   0  12     3038.51     3652.44    456.03 o 
   8   0  12     1773.81     2517.59    392.98 o 
   9   0  12     1624.25     2447.14    355.87 o 
  10   0  12      722.16      735.59    212.74 o 
  11   0  12       17.73        0.00    132.53 o 
 -19   1  12        0.11        0.00    122.94 o 
 -18   1  12        4.12        3.49    136.23 o 
 -17   1  12       18.36       67.03    120.49 o 
 -16   1  12       41.15       15.28    124.45 o 
 -15   1  12        5.46        0.00    119.26 o 
 -14   1  12       71.07        0.00    102.37 o 
 -13   1  12      300.04      171.88    126.36 o 
 -12   1  12      172.11      169.37    115.31 o 
 -11   1  12       18.75       43.50    106.79 o 
 -10   1  12       43.50        0.00    107.28 o 
  -9   1  12      484.95      499.10    132.84 o 
  -8   1  12      781.81      980.00    122.34 o 
  -7   1  12      527.67      492.41    118.99 o 
  -6   1  12       71.43        0.00     60.70 o 
  -5   1  12      136.61      115.98     71.83 o 
  -4   1  12      304.00      221.58     80.66 o 
  -3   1  12       86.30       31.61     79.14 o 
  -2   1  12      171.67      141.25     88.68 o 
  -1   1  12       54.27        0.00     78.52 o 
   0   1  12       26.89       41.52     80.05 o 
   1   1  12       61.62      126.05    130.36 o 
   2   1  12       67.36        0.00    113.55 o 
   3   1  12       45.15        0.00    115.23 o 
   4   1  12        5.05        0.00    114.26 o 
   5   1  12       82.52        0.00    121.78 o 
   6   1  12      105.54      296.79    142.15 o 
   7   1  12       21.33      208.00    296.16 o 
   8   1  12       32.02        0.00    202.84 o 
   9   1  12      138.65       60.76    106.31 o 
  10   1  12       83.45       57.85    106.41 o 
 -18   2  12      229.96       79.23    133.49 o 
 -17   2  12       63.52        0.00    127.54 o 
 -16   2  12       11.89        0.00    114.03 o 
 -15   2  12      162.90       77.87    123.54 o 
 -14   2  12      426.69      187.74    139.49 o 
 -13   2  12      146.29      119.58    136.04 o 
 -12   2  12        0.33       27.69    111.55 o 
 -11   2  12       44.03        0.00    116.48 o 
 -10   2  12      105.81       15.99     98.83 o 
  -9   2  12      686.74      654.45    113.89 o 
  -8   2  12      301.55      337.80    100.10 o 
  -7   2  12      373.05      338.85    101.39 o 
  -6   2  12        2.01       51.40     82.33 o 
  -5   2  12      357.30      376.67    103.71 o 
  -4   2  12       21.78       12.14    124.16 o 
  -3   2  12        0.46        0.00    127.78 o 
  -2   2  12        9.40        0.00    126.95 o 
  -1   2  12      379.39      342.34    146.06 o 
   0   2  12      446.06      409.58    158.61 o 
   1   2  12      570.15      789.16    192.65 o 
   2   2  12      780.44      982.09    206.32 o 
   3   2  12      224.82      274.82    151.50 o 
   4   2  12       59.99       46.90    166.36 o 
   5   2  12       12.12       13.13    139.23 o 
   6   2  12       15.55       57.85    140.09 o 
   7   2  12        5.53       29.49    131.93 o 
   8   2  12       73.92       42.50    131.39 o 
   9   2  12       28.98        0.00    247.20 o 
  10   2  12       86.42        0.00    179.68 o 
 -18   3  12      423.29      373.81    165.26 o 
 -17   3  12      362.15      306.59    154.65 o 
 -16   3  12       64.51        0.00    123.10 o 
 -15   3  12        6.78        0.00    120.62 o 
 -14   3  12      246.33      124.32    133.81 o 
 -13   3  12      833.24      662.22    274.54 o 
 -12   3  12     1145.41     1414.97    315.83 o 
 -11   3  12     1032.77     1063.83    139.71 o 
 -10   3  12      131.65      168.21     99.64 o 
  -9   3  12       55.70      162.88     98.16 o 
  -8   3  12      209.12      156.19    102.15 o 
  -7   3  12       67.10        6.06     85.70 o 
  -6   3  12      337.07      140.88     97.84 o 
  -5   3  12      301.22      301.58    132.35 o 
  -4   3  12        5.75      134.27    124.39 o 
  -3   3  12      317.97      271.19    143.69 o 
  -2   3  12     1130.89     1190.37    224.74 o 
  -1   3  12      938.71     1287.32    231.29 o 
   0   3  12      623.61      990.32    224.88 o 
   1   3  12       44.24      126.81    156.94 o 
   2   3  12      275.40      184.14    159.03 o 
   3   3  12      539.08     1256.44   2414.71 o 
   4   3  12      347.17      869.44    400.02 o 
   5   3  12       42.35        0.00    155.25 o 
   6   3  12       27.47       37.23    149.27 o 
   7   3  12      337.58      236.44    182.40 o 
   8   3  12      672.38      634.33    169.04 o 
   9   3  12      481.45      636.01    163.27 o 
  10   3  12      306.13      464.36    167.59 o 
 -17   4  12      381.54      320.22    157.73 o 
 -16   4  12      543.65      474.85    168.26 o 
 -15   4  12      895.22      667.94    299.93 o 
 -14   4  12     1606.99     1375.21    346.94 o 
 -13   4  12     2166.04     2606.51    291.85 o 
 -12   4  12     1331.12     1611.51    179.86 o 
 -11   4  12      778.28      911.97    147.80 o 
 -10   4  12      483.39      495.57    122.66 o 
  -9   4  12      241.08      165.82    111.39 o 
  -8   4  12      515.51      416.27    124.24 o 
  -7   4  12     1099.44     1064.46    227.98 o 
  -6   4  12      177.93      423.55    147.92 o 
  -5   4  12      673.23      651.92    169.34 o 
  -4   4  12     2217.16     2943.76    579.35 o 
  -3   4  12     2420.92     2506.43    307.60 o 
  -2   4  12     1878.18     1954.56    295.19 o 
  -1   4  12     1126.98     1462.68    250.96 o 
   0   4  12      547.01      650.64    205.35 o 
   1   4  12      340.35      473.19    180.79 o 
   2   4  12      785.62     1179.25   2791.85 o 
   3   4  12      564.09      952.27   1237.45 o 
   4   4  12      507.38      987.48    378.47 o 
   5   4  12      898.38     1286.53    754.50 o 
   6   4  12     1116.20     1418.10    360.05 o 
   7   4  12      924.14     1487.46    433.92 o 
   8   4  12      806.72     1003.32    207.80 o 
   9   4  12      279.96      459.81    166.04 o 
 -16   5  12        1.35        0.00    261.01 o 
 -15   5  12       11.05        0.00    148.00 o 
 -14   5  12       52.97        0.00    162.12 o 
 -13   5  12      241.86      251.84    121.47 o 
 -12   5  12      517.56      456.27    138.35 o 
 -11   5  12      279.03      343.51    126.34 o 
 -10   5  12       79.51       57.58    114.73 o 
  -9   5  12      146.63      215.11    120.50 o 
  -8   5  12      652.00      575.19    132.73 o 
  -7   5  12       59.84       31.73    137.71 o 
  -6   5  12      473.66      472.45    174.10 o 
  -5   5  12      360.75      411.32    165.59 o 
  -4   5  12       42.57       70.18    142.50 o 
  -3   5  12      675.46      799.58    197.95 o 
  -2   5  12      792.24     1046.82    245.52 o 
  -1   5  12      594.01      957.82    230.18 o 
   0   5  12      271.66      159.59    162.24 o 
   1   5  12       30.66       55.05    154.90 o 
   2   5  12        5.45        0.00    157.45 o 
   3   5  12      226.67      317.39    181.60 o 
   4   5  12      533.98      657.67    190.95 o 
   5   5  12      281.21      401.64    188.27 o 
   6   5  12        7.79       47.53    155.29 o 
   7   5  12       25.50        0.00    140.29 o 
   8   5  12      160.14       91.95    167.19 o 
 -15   6  12      119.30        0.00    170.11 o 
 -14   6  12      232.10       95.20    122.89 o 
 -13   6  12        0.52        0.00    119.99 o 
 -12   6  12      290.59      131.47    125.71 o 
 -11   6  12     1219.06     1661.86    247.14 o 
 -10   6  12     2007.62     2041.15    216.60 o 
  -9   6  12     2756.18     3048.49    315.37 o 
  -8   6  12     1902.15     2579.11    462.87 o 
  -7   6  12      502.96      669.95    242.66 o 
  -6   6  12       29.88        0.00    135.04 o 
  -5   6  12      163.85       10.62    141.29 o 
  -4   6  12      193.23      162.97    156.74 o 
  -3   6  12      118.19        0.00    159.83 o 
  -2   6  12       61.93      134.33    160.45 o 
  -1   6  12      765.08     1560.98    731.90 o 
   0   6  12     1979.20     1768.47    303.28 o 
   1   6  12     2112.69     2369.58    367.87 o 
   2   6  12     1099.61     1146.99    261.98 o 
   3   6  12      557.98      537.13    184.51 o 
   4   6  12      175.28       92.85    180.19 o 
   5   6  12       16.10        0.00    157.82 o 
   6   6  12       43.61       57.29    157.69 o 
 -13   7  12        2.64        0.00    117.48 o 
 -12   7  12       77.59        0.00    128.18 o 
 -11   7  12       91.18       15.20    128.19 o 
 -10   7  12        4.07      124.47    130.25 o 
  -9   7  12        0.24        0.00    135.84 o 
  -8   7  12       33.11        0.00    151.28 o 
  -7   7  12      157.83       91.99    165.03 o 
  -6   7  12      167.93        0.00    152.72 o 
  -5   7  12      108.80       36.55    146.37 o 
  -4   7  12        8.97        0.00    149.97 o 
  -3   7  12      105.69      124.76    173.03 o 
  -2   7  12      453.56      330.65    196.72 o 
  -1   7  12      372.58      324.96    182.44 o 
   0   7  12      464.32      666.08    214.99 o 
   1   7  12      211.77      153.17    195.30 o 
   2   7  12        1.44        0.00    187.77 o 
   3   7  12        0.20        0.00    173.82 o 
   4   7  12        0.31        0.00    151.22 o 
   5   7  12        1.74        0.00    179.28 o 
 -10   8  12      785.12      683.83    200.78 o 
  -9   8  12      766.08      986.74    226.72 o 
  -8   8  12      753.86      994.25    297.63 o 
  -7   8  12      498.66      587.11    188.21 o 
  -6   8  12      122.31      138.50    168.74 o 
  -5   8  12       40.25       58.44    163.51 o 
  -4   8  12      265.83      285.15    173.93 o 
  -3   8  12      277.61      437.01    189.38 o 
  -2   8  12      401.43      310.39    189.09 o 
  -1   8  12      634.74      839.78    220.35 o 
   0   8  12      405.26      391.68    199.35 o 
   1   8  12      384.35      662.80    248.52 o 
   2   8  12      452.61      817.81   1036.01 o 
 -17   1  13       18.07        0.00    134.65 o 
 -16   1  13        2.15        0.00    120.15 o 
 -15   1  13       13.61        0.00    126.69 o 
 -14   1  13      538.30      519.12    161.50 o 
 -13   1  13     1443.43     1795.96    235.68 o 
 -12   1  13     2127.97     2215.82    240.34 o 
 -11   1  13     1592.73     1823.18    227.86 o 
 -10   1  13      567.91      606.58    148.95 o 
  -9   1  13      192.10      165.03    173.96 o 
  -8   1  13      177.57      165.41    126.25 o 
  -7   1  13        6.55        0.00     83.81 o 
  -6   1  13      285.73      428.66    191.26 o 
  -5   1  13        1.19       42.32     88.90 o 
  -4   1  13      886.75      937.69    144.58 o 
  -3   1  13     1727.82     1812.70    176.27 o 
  -2   1  13     2404.22     2430.62    204.83 o 
  -1   1  13     1875.37     1761.08    170.22 o 
   0   1  13      704.78      608.46    130.91 o 
   1   1  13      366.71      340.94    165.45 o 
   2   1  13       27.21        0.00    121.23 o 
   3   1  13       19.34       29.71    132.81 o 
   4   1  13        8.01        0.00    127.64 o 
   5   1  13       74.74        0.00    149.69 o 
   6   1  13      347.55      715.09    646.87 o 
   7   1  13      674.78     1902.53    583.54 o 
   8   1  13      693.89      954.16    212.10 o 
 -17   2  13       56.98       13.76    133.71 o 
 -16   2  13      280.67      130.54    147.09 o 
 -15   2  13      514.12      416.45    149.31 o 
 -14   2  13      777.00      470.88    204.37 o 
 -13   2  13      468.23      574.23    206.95 o 
 -12   2  13      124.11       12.04    116.24 o 
 -11   2  13        0.04       45.92    134.49 o 
 -10   2  13       98.21        0.00    114.90 o 
  -9   2  13       83.48       14.09    168.94 o 
  -8   2  13       81.57       80.29    110.34 o 
  -7   2  13      583.57      412.28    126.47 o 
  -6   2  13      152.67      130.43    126.31 o 
  -5   2  13      255.70      632.98    154.91 o 
  -4   2  13      984.64     1117.55    232.27 o 
  -3   2  13     1458.95     1762.05    273.70 o 
  -2   2  13      753.98      678.40    191.82 o 
  -1   2  13      235.30      177.45    158.06 o 
   0   2  13       16.93        0.00    142.15 o 
   1   2  13       23.25        0.00    144.11 o 
   2   2  13        2.36        0.00    147.59 o 
   3   2  13       58.92        0.00    144.66 o 
   4   2  13      101.85      120.53    168.94 o 
   5   2  13      352.88      375.68    193.91 o 
   6   2  13      655.14     1175.97    868.89 o 
   7   2  13      686.86      914.97    492.44 o 
   8   2  13      347.09      610.93    435.66 o 
 -16   3  13      115.89      114.95    150.57 o 
 -15   3  13      137.17      143.48    138.22 o 
 -14   3  13       76.97        1.48    149.35 o 
 -13   3  13      310.90      240.30    160.51 o 
 -12   3  13      487.76      393.12    248.03 o 
 -11   3  13      678.42      605.86    256.96 o 
 -10   3  13      564.40      353.47    142.60 o 
  -9   3  13      639.67      676.94    133.82 o 
  -8   3  13      572.71      464.45    123.67 o 
  -7   3  13      435.45      316.69    135.21 o 
  -6   3  13      355.30      147.06    125.57 o 
  -5   3  13      182.61      253.03    213.02 o 
  -4   3  13      446.85      571.74    168.48 o 
  -3   3  13      432.08      522.43    202.98 o 
  -2   3  13      535.70      607.67    209.11 o 
  -1   3  13      637.98      693.05    217.62 o 
   0   3  13      533.43      643.10    207.72 o 
   1   3  13      262.27      367.03    196.84 o 
   2   3  13      231.43       65.29    172.28 o 
   3   3  13      167.66      221.81    191.82 o 
   4   3  13      202.42      177.17    187.49 o 
   5   3  13      274.97      297.56    188.33 o 
   6   3  13      253.35      274.53    378.05 o 
   7   3  13      175.67      272.65    313.32 o 
 -15   4  13       83.22       74.44    161.46 o 
 -14   4  13       96.25        0.00    252.08 o 
 -13   4  13        3.73        0.00    247.76 o 
 -12   4  13      360.70      407.35    274.54 o 
 -11   4  13     1328.64     1592.67    188.92 o 
 -10   4  13     1641.35     2370.76    218.90 o 
  -9   4  13     1713.45     1698.29    190.23 o 
  -8   4  13      357.05      334.14    151.33 o 
  -7   4  13       58.85       29.91    117.54 o 
  -6   4  13       22.86        0.00    121.75 o 
  -5   4  13      347.85      225.22    149.95 o 
  -4   4  13      533.34      896.26    257.31 o 
  -3   4  13       68.02       66.80    152.29 o 
  -2   4  13      221.36       53.15    174.66 o 
  -1   4  13      730.63      965.49    239.66 o 
   0   4  13     1147.62     1431.57    270.77 o 
   1   4  13     1108.70     1525.87    281.93 o 
   2   4  13      683.07      920.43    237.57 o 
   3   4  13      219.39      250.82    184.70 o 
   4   4  13        0.14       10.88    155.96 o 
   5   4  13       86.64        0.00    161.54 o 
   6   4  13       98.84        0.00    165.37 o 
 -14   5  13      520.92      297.42    299.79 o 
 -13   5  13      669.80      587.38    313.04 o 
 -12   5  13      848.13      943.67    194.14 o 
 -11   5  13      701.73      825.42    164.20 o 
 -10   5  13      178.05      175.33    131.24 o 
  -9   5  13        2.31        0.00    139.05 o 
  -8   5  13      112.94       79.73    133.55 o 
  -7   5  13       73.55       24.88    150.09 o 
  -6   5  13        3.44        0.00    138.17 o 
  -5   5  13      135.77       13.53    154.22 o 
  -4   5  13      753.71     1149.40    219.89 o 
  -3   5  13     1149.96     1688.48    507.37 o 
  -2   5  13     1578.44     2117.71    654.82 o 
  -1   5  13     1128.57     1568.42    301.18 o 
   0   5  13      468.36      405.95    219.16 o 
   1   5  13        2.72        0.00    185.40 o 
   2   5  13       55.97       53.57    175.63 o 
   3   5  13       70.90       51.89    182.47 o 
   4   5  13       96.46        0.00    185.96 o 
   5   5  13       86.88      113.43    175.55 o 
 -12   6  13       70.01        0.00    119.91 o 
 -11   6  13      100.94       26.34    126.46 o 
 -10   6  13      137.52      123.98    154.91 o 
  -9   6  13       96.92       32.03    162.94 o 
  -8   6  13        1.77        0.00    146.86 o 
  -7   6  13       21.88       26.94    137.06 o 
  -6   6  13       51.73      104.68    150.88 o 
  -5   6  13       27.47       32.42    162.16 o 
  -4   6  13       87.37       14.16    170.68 o 
  -3   6  13      334.11      568.39    212.25 o 
  -2   6  13      284.26      280.33    193.84 o 
  -1   6  13      179.63      312.43    392.63 o 
   0   6  13      156.63       40.18    177.73 o 
   1   6  13       65.70        0.00    176.05 o 
   2   6  13      138.45      123.18    187.21 o 
   3   6  13       99.07        0.00    176.89 o 
  -9   7  13      558.75      710.26    200.26 o 
  -8   7  13      912.18      757.96    207.31 o 
  -7   7  13     1221.65     1392.66    238.12 o 
  -6   7  13     1243.61     1496.44    314.02 o 
  -5   7  13      769.56     1163.86    245.01 o 
  -4   7  13      311.90      274.20    192.73 o 
  -3   7  13       34.45        0.00    187.70 o 
  -2   7  13       12.41        0.00    174.36 o 
  -1   7  13        2.08        0.00    180.98 o 
   0   7  13       61.97       85.38    210.24 o 
 -15   0  14       29.23        0.00    202.28 o 
 -14   0  14       78.06        0.00    206.88 o 
 -13   0  14        7.54        0.00    198.93 o 
 -12   0  14      689.87      963.82    251.52 o 
 -11   0  14     1495.34     1725.36    322.95 o 
 -10   0  14     1313.69     1517.78    303.28 o 
  -9   0  14     1065.46     1114.48    265.19 o 
  -8   0  14      524.54      397.72    198.93 o 
  -7   0  14      426.71      438.59    196.84 o 
  -5   0  14      153.81        4.32    151.92 o 
  -4   0  14       57.36       61.94    144.94 o 
  -3   0  14       23.65        0.00    136.85 o 
  -2   0  14      146.99      357.68    161.82 o 
  -1   0  14      810.86      952.10    225.30 o 
   0   0  14     1246.06     1562.00    263.52 o 
   1   0  14     1030.95      983.77    230.04 o 
   2   0  14      707.16      626.36    189.72 o 
 -15   1  14      165.48      179.78    144.05 o 
 -14   1  14      733.84      543.76    351.27 o 
 -13   1  14     1294.95      968.14    199.05 o 
 -12   1  14     1346.20     1531.04    220.52 o 
 -11   1  14     1556.82     1736.94    254.45 o 
 -10   1  14      795.03      880.54    182.11 o 
  -9   1  14      202.63       91.31    136.50 o 
  -8   1  14      128.86       26.50    125.72 o 
  -7   1  14      278.12      229.62    192.23 o 
  -6   1  14      224.02      164.58    123.03 o 
  -5   1  14       43.93       24.13    135.18 o 
  -4   1  14      145.03        3.49    165.31 o 
  -3   1  14      737.16      989.21    154.09 o 
  -2   1  14     1073.08     1290.98    176.49 o 
  -1   1  14     1071.41     1283.70    254.03 o 
   0   1  14      956.79     1194.14    232.27 o 
   1   1  14      459.83      690.53    212.88 o 
   2   1  14      274.23      283.75    180.10 o 
   3   1  14      163.33        6.28    142.57 o 
   4   1  14       29.14        0.00    157.78 o 
   5   1  14       31.64        0.14    131.55 o 
 -14   2  14        1.59        0.00    143.36 o 
 -13   2  14        0.23        0.00    135.88 o 
 -12   2  14       10.08        0.00    148.99 o 
 -11   2  14       47.03       18.51    141.39 o 
 -10   2  14       44.23       43.06    142.39 o 
  -9   2  14        0.78       55.26    136.11 o 
  -7   2  14       27.15        0.00    151.92 o 
  -6   2  14       21.43        0.00    157.22 o 
  -5   2  14       86.48        0.00    127.64 o 
  -4   2  14       46.54        0.00    156.94 o 
  -3   2  14        2.72      115.51    177.03 o 
  -2   2  14       95.27       84.12    154.71 o 
  -1   2  14      191.28      202.28    184.28 o 
   0   2  14      262.00      135.32    182.19 o 
   1   2  14      160.36       28.04    167.40 o 
   2   2  14       64.94       46.45    150.24 o 
   3   2  14       24.31        0.00    144.80 o 
   4   2  14       22.03        0.00    159.87 o 
   5   2  14      156.77      320.72    203.67 o 
 -13   3  14     1055.77      964.95    203.40 o 
 -12   3  14     1006.04      958.61    214.68 o 
 -11   3  14      489.30      302.30    234.78 o 
 -10   3  14       76.10        0.00    204.79 o 
  -8   3  14      615.84      445.99    210.93 o 
  -7   3  14      256.74      321.97    189.58 o 
  -6   3  14      237.28      393.98    166.50 o 
  -5   3  14       64.08       96.19    149.24 o 
  -4   3  14      303.99      260.63    175.81 o 
  -3   3  14     1287.85     1530.06    276.49 o 
  -2   3  14     1479.18     2012.87    326.43 o 
  -1   3  14      558.84      661.80    229.06 o 
   0   3  14       96.43        0.70    178.00 o 
   1   3  14       15.27        0.00    173.12 o 
   2   3  14      167.48      157.92    175.77 o 
   3   3  14      213.77       55.52    168.38 o 
   4   3  14      183.93      212.32    178.28 o 
 -12   4  14      134.50        0.00    210.79 o 
 -11   4  14      361.02      164.05    252.08 o 
 -10   4  14      449.47      660.54    235.48 o 
  -9   4  14      361.97      228.91    155.43 o 
  -8   4  14      238.73      212.19    159.02 o 
  -7   4  14       27.58       17.11    143.25 o 
  -6   4  14        7.47        0.00    132.35 o 
  -5   4  14       55.90       33.83    146.29 o 
  -4   4  14      147.56        0.00    153.24 o 
  -3   4  14       95.68       30.34    173.57 o 
  -2   4  14      139.85        0.00    157.64 o 
  -1   4  14      299.18      250.96    183.58 o 
   0   4  14      534.44      598.74    225.16 o 
   1   4  14      655.29      789.02    243.71 o 
   2   4  14      296.16      365.50    222.09 o 
 -10   5  14      296.44      363.54    175.40 o 
  -9   5  14      781.61      801.09    200.64 o 
  -8   5  14     1240.90     1723.12    453.52 o 
  -7   5  14     1006.39     1210.17    427.22 o 
  -6   5  14      597.76      597.51    194.46 o 
  -5   5  14      184.63      132.61    172.97 o 
  -4   5  14      118.32      137.55    182.09 o 
  -3   5  14      148.16       23.94    160.91 o 
  -2   5  14      126.15      211.39    193.05 o 
  -1   5  14      206.87       72.82    185.40 o 
   0   5  14      293.89      365.91    205.90 o 
  -5   6  14      467.36      526.58    238.06 o 
 -11   1  15       18.00        0.00    150.58 o 
 -10   1  15       36.16       69.99    153.43 o 
  -9   1  15      352.09      230.88    222.51 o 
  -8   1  15      206.06      193.77    211.21 o 
  -5   1  15       96.13       88.72    180.24 o 
  -4   1  15       25.08        0.00    177.87 o 
  -3   1  15      233.88      404.42    182.61 o 
  -2   1  15      421.27      608.65    220.97 o 
  -1   1  15      199.42      285.14    173.54 o 
   0   1  15        5.89        0.00    167.12 o 
 -10   2  15     2114.35     2923.68    430.64 o 
  -9   2  15     1879.39     2143.87    393.54 o 
  -8   2  15     1104.89     1133.17    310.11 o 
  -7   2  15      477.08      540.01    259.06 o 
  -6   2  15      334.86      462.59    206.88 o 
  -5   2  15       91.93        0.00    177.73 o 
  -4   2  15       91.38       22.04    171.73 o 
  -3   2  15      465.40      472.91    219.44 o 
  -2   2  15     1075.53     1229.43    260.03 o 
  -1   2  15     1681.60     2129.78    347.64 o 
   0   2  15     1948.72     2039.80    317.79 o 
  -7   3  15       47.84        0.00    173.82 o 
  -6   3  15        4.49        0.00    170.89 o 
  -5   3  15       10.30        0.14    175.21 o 
  -4   3  15       38.67      227.04    256.47 o 
  -3   3  15        0.22        0.00    181.21 o 
  -2   3  15       28.80       64.87    176.47 o 
                                                 
